# Supplementary material for: Proteome and Transcriptome Analysis of Gonads Reveals Intersex in Gigantidas haimaensis
Source: BMC Genomics. 2022 Mar 3;23:174. doi: 10.1186/s12864-022-08407-w (PMC8892766; doi:10.1186/s12864-022-08407-w)
Supplement: Supplementary file 2 — Additional file 2. [file 12864_2022_8407_MOESM2_ESM.xlsx]

## Sheet: X.vs.C.diff_prot
Supplementary Table S2. Identified DEP between M and F
Protein	Description	Gene	X1	X2	X3	C1	C2	C3	X.vs.C FC	X.vs.C Pvalue	X.vs.C log2FC	X.vs.C UP.DOWN	GO_NUM	GO_Description	KEGG_Description	KEGG_EC	KEGG_ko	COG_Function_Description	COG_Function_Class	COG_Class_Description	IPR_Term
Cluster-4389.10983;orf1	XP_021366872.1 MAM and LDL-receptor class A domain-containing protein 1-like [Mizuhopecten yessoensis]	-	28267.5	42533.6	31186.4	11032.7	10844.3	8835.4	3.32073	0.00572949	1.7315	up	3	Molecular Function:metalloendopeptidase activity (GO:0004222),Biological Process:proteolysis (GO:0006508),Cellular Component:membrane (GO:0016020)	--	--	--	Tfp pilus assembly protein FimV	NW	Cell motility ; Extracellular structures ;	IPR000859 [CUB domain] ; IPR000998[MAM domain] ; IPR001506[Peptidase M12A]
Cluster-4389.16717;orf1	XP_011432755.1 PREDICTED: major vault protein [Crassostrea gigas]	-	13578.1	8105.2	10035.2	24392.2	18350.4	25456.4	0.465087	0.0112396	-1.10443	down	--	--	major vault protein	--	--	Uncharacterized membrane protein YqiK, contains Band7/PHB/SPFH domain	S	Function unknown ;	IPR002499 [Major vault protein, N-terminal] ; IPR021870[Major vault protein, shoulder domain]
Cluster-4389.13016;orf1	XP_025086826.1 lethal(2) giant larvae protein homolog 1-like isoform X1 [Pomacea canaliculata]	-	15453.8	19191.3	16936	7191.9	9939.8	6150.9	2.21544	0.00384318	1.14759	up	1	Molecular Function:protein binding (GO:0005515)	lethal(2) giant larvae protein	--	ko04390 Hippo signaling pathway ko04391 Hippo signaling pathway - fly ko04530 Tight junction ko05165 Human papillomavirus infection	--	--	--	IPR001680 [WD40 repeat] ; IPR013577[Lethal giant larvae homologue 2]
Cluster-4389.7937;orf1	XP_011439166.1 PREDICTED: bifunctional methylenetetrahydrofolate dehydrogenase/cyclohydrolase, mitochondrial-like [Crassostrea gigas]	-	11773.7	18144	18065	6176.7	5183.3	4879.9	2.95462	0.00787523	1.56297	up	4	Molecular Function:catalytic activity (GO:0003824),Molecular Function:methylenetetrahydrofolate dehydrogenase (NADP+) activity (GO:0004488),Biological Process:folic acid-containing compound biosynthetic process (GO:0009396),Biological Process:oxidation-reduction process (GO:0055114)	--	--	ko00670 One carbon pool by folate ko01100 Metabolic pathways	5,10-methylene-tetrahydrofolate dehydrogenase/Methenyl tetrahydrofolate cyclohydrolase	H	Coenzyme transport and metabolism ;	IPR020630 [Tetrahydrofolate dehydrogenase/cyclohydrolase, catalytic domain] ; IPR020631[Tetrahydrofolate dehydrogenase/cyclohydrolase, NAD(P)-binding domain]
Cluster-4389.12398;orf1	XP_021378455.1 saccharopine dehydrogenase-like oxidoreductase isoform X2 [Mizuhopecten yessoensis]	-	6152.5	4860.1	5543.7	13019.6	8666.8	13695.8	0.467927	0.0179154	-1.09564	down	2	Molecular Function:oxidoreductase activity (GO:0016491),Biological Process:oxidation-reduction process (GO:0055114)	--	--	--	Uncharacterized conserved protein, related to short-chain dehydrogenases	S	Function unknown ;	IPR005097 [Saccharopine dehydrogenase, NADP binding domain]
Cluster-4389.15063;	-	-	7253.3	13797.7	10902.2	4631.7	5302.5	3916.6	2.30696	0.0355919	1.20599	up	3	Molecular Function:microtubule motor activity (GO:0003777),Biological Process:microtubule-based movement (GO:0007018),Cellular Component:dynein complex (GO:0030286)	dynein heavy chain, axonemal	--	ko05016 Huntington's disease	--	--	--	IPR004273 [Dynein heavy chain domain] ; IPR024317[Dynein heavy chain, P-loop containing D4 domain] ; IPR024743[Dynein heavy chain, coiled coil stalk]
Cluster-4389.12197;orf1	OWF52018.1 ATPase family AAA domain-containing protein 2B [Mizuhopecten yessoensis]	-	9740.2	15118.3	13144.9	4013.2	4256.8	4196.7	3.04839	0.0321658	1.60805	up	2	Molecular Function:protein binding (GO:0005515),Molecular Function:ATP binding (GO:0005524)				ATP-dependent 26S proteasome regulatory subunit	O	Posttranslational modification, protein turnover, chaperones ;	IPR001487 [Bromodomain] ; IPR003959[ATPase, AAA-type, core]
Cluster-4389.11583;orf2	XP_022319863.1 prosaposin-like [Crassostrea virginica]	-	6965.3	4205.4	4792.4	12945.8	11285.7	16124.8	0.395554	0.00787237	-1.33805	down	1	Biological Process:lipid metabolic process (GO:0006629)	saposin	--	ko04142 Lysosome	--	--	--	IPR003119 [Saposin A-type domain] ; IPR007856[Saposin-like type B, region 1] ; IPR008138[Saposin B type, region 2]
Cluster-4389.13051;orf1	XP_022293716.1 SH3 domain-containing kinase-binding protein 1-like isoform X6 [Crassostrea virginica]	-	4648.7	8289.6	6709.2	2792.4	2149.6	2380	2.68335	0.0185046	1.42404	up	1	Molecular Function:protein binding (GO:0005515)	--	--	--	--	--	--	IPR001452 [SH3 domain]
Cluster-4389.10440;orf1	XP_009049608.1 hypothetical protein LOTGIDRAFT_141698 [Lottia gigantea]	-	9839.1	11962	12383.1	4675.1	7433.5	3435.1	2.19923	0.0119116	1.137	up	--	--	--	--	--	NAD(P)-dependent dehydrogenase, short-chain alcohol dehydrogenase family	IQR	Lipid transport and metabolism ; Secondary metabolites biosynthesis, transport and catabolism ; General function prediction only ;	IPR002347 [Short-chain dehydrogenase/reductase SDR]
Cluster-4389.11074;orf1	XP_012763631.2 dynein heavy chain, putative [Plasmodium reichenowi]	-	8818.1	17390.6	13898.2	5180.3	5747.9	4058.1	2.67624	0.0299473	1.42021	up	--	--	--	--	--	--	--	--	--
Cluster-4389.12087;orf1	OWF38325.1 Structural maintenance of chromosomes protein 3 [Mizuhopecten yessoensis]	-	7043.1	9923.2	7725.4	3944.2	4120.5	3493.9	2.13622	0.00789675	1.09506	up	4	Molecular Function:protein binding (GO:0005515),Molecular Function:ATP binding (GO:0005524),Cellular Component:chromosome (GO:0005694),Biological Process:chromosome organization (GO:0051276)	structural maintenance of chromosome 3 (chondroitin sulfate proteoglycan 6)	--	ko04110 Cell cycle ko04114 Oocyte meiosis	Chromosome segregation ATPase	D	Cell cycle control, cell division, chromosome partitioning ;	IPR003395 [RecF/RecN/SMC, N-terminal] ; IPR010935[SMCs flexible hinge]
Cluster-4389.14195;orf1	KOC63774.1 Neurofilament heavy polypeptide [Habropoda laboriosa]	-	12376.6	21054.5	21941.9	9363.1	8109.8	7095.7	2.25381	0.0302143	1.17237	up	--	--	neurofilament medium polypeptide (neurofilament 3)	--	ko05014 Amyotrophic lateral sclerosis (ALS)	--	--	--	--
Cluster-4389.11222;orf1	XP_022324123.1 mitochondria-eating protein-like isoform X3 [Crassostrea virginica]	-	7277	13629.8	10131	3713.9	5185	2892.5	2.63224	0.0304851	1.39629	up	--	--	mitochondria-eating protein	--	--	--	--	--	IPR031981 [Mitochondria-eating protein, C-terminal domain]
Cluster-6859.0;orf1	XP_022335675.1 uncharacterized protein ZK1073.1-like isoform X3 [Crassostrea virginica]	-	6560.9	6210.5	8930.6	3285.1	4511.9	2929.7	2.02318	0.0202132	1.01662	up	--	--	--	--	--	--	--	--	IPR004142 [NDRG]
Cluster-4389.12092;orf1	XP_011313837.1 PREDICTED: uncharacterized protein LOC105273229 [Fopius arisanus]	-	23323	35590.7	25655.2	6769.1	11319.5	5047	3.65536	0.00819281	1.87001	up	1	Molecular Function:DNA binding (GO:0003677)	histone H3	--	ko05034 Alcoholism ko05202 Transcriptional misregulation in cancer ko05322 Systemic lupus erythematosus	--	--	--	IPR007125 [Histone H2A/H2B/H3]
Cluster-4389.13524;orf1	XP_011456198.1 PREDICTED: sperm-associated antigen 17 isoform X4 [Crassostrea gigas]	-	3620	6177.6	6724.1	2462.1	3075.6	2278.6	2.11375	0.0423374	1.0798	up	--	--	--	--	--	--	--	--	--
Cluster-4389.11465;orf1	XP_021369729.1 uncharacterized protein LOC110460860 [Mizuhopecten yessoensis]	-	3114.5	5570.4	4972.1	1729.1	2038.1	1451.6	2.61689	0.0206875	1.38785	up	--	--	--	--	--	--	--	--	--
Cluster-4389.14313;	-	-	56925	82012.3	51382.2	17233.7	29209.2	14466.2	3.12465	0.0145318	1.64369	up	--	--	histone H4	--	ko05034 Alcoholism ko05203 Viral carcinogenesis ko05322 Systemic lupus erythematosus	--	--	--	--
Cluster-4389.15448;orf1	OWF42120.1 WD repeat-containing protein 65 [Mizuhopecten yessoensis]	-	4275.8	8824.2	7005.8	2509.2	3052.2	2202	2.58982	0.0376962	1.37285	up	1	Molecular Function:protein binding (GO:0005515)	--	--	--	WD40 repeat	R	General function prediction only ;	IPR001680 [WD40 repeat]
Cluster-4389.15643;orf1	XP_019926178.1 PREDICTED: testis-specific gene 10 protein isoform X4 [Crassostrea gigas]	-	5502.9	9980	7611.6	3126.5	4300	2760.7	2.26701	0.0351388	1.18079	up	--	--	centrosomal protein CEP135	--	--	--	--	--	--
Cluster-4389.8881;orf1	XP_011428411.1 PREDICTED: selenium-binding protein 1 isoform X1 [Crassostrea gigas]	-	2699.3	1377.1	1857.4	3901	4443	3708.7	0.492321	0.0101234	-1.02233	down	1	Molecular Function:selenium binding (GO:0008430)	selenium-binding protein 1	--	--	DNA-binding beta-propeller fold protein YncE	R	General function prediction only ;	IPR008826 [Selenium-binding protein]
Cluster-4389.12348;orf1	XP_011452353.1 PREDICTED: EF-hand domain-containing protein 1 [Crassostrea gigas]	-	4620.3	10029.2	8239.9	2506.8	3090.3	2105.6	2.97161	0.0351254	1.57124	up	1	Molecular Function:calcium ion binding (GO:0005509)	--	--	--	--	--	--	IPR002048 [EF-hand domain] ; IPR010554[Domain of unknown function DUF1126]
Cluster-4389.2416;	-	-	6015.1	7762	6651.8	3019	3704	2847	2.13468	0.00322538	1.09402	up	4	Molecular Function:protein binding (GO:0005515),Molecular Function:ATP binding (GO:0005524),Cellular Component:chromosome (GO:0005694),Biological Process:chromosome organization (GO:0051276)	structural maintenance of chromosome 1	--	ko04110 Cell cycle ko04114 Oocyte meiosis	Chromosome segregation ATPase	D	Cell cycle control, cell division, chromosome partitioning ;	IPR003395 [RecF/RecN/SMC, N-terminal] ; IPR010935[SMCs flexible hinge]
Cluster-4389.9922;orf1	OWF38910.1 Glucose-repressible alcohol dehydrogenase transcriptional effector [Mizuhopecten yessoensis]	-	6704.7	8931.5	8086	3447.3	4138.8	3238.2	2.19157	0.00363376	1.13196	up	--	--	--	--	--	mRNA deadenylase, 3'-5' endonuclease subunit Ccr4	A	RNA processing and modification ;	IPR005135 [Endonuclease/exonuclease/phosphatase]
Cluster-4389.3235;orf1	AAP94644.1 histone H2B [Mytilus galloprovincialis]	-	24125.6	29724.5	35342.6	12459.2	15538.2	10580.4	2.31202	0.00891787	1.20915	up	1	Molecular Function:DNA binding (GO:0003677)	histone H2B	--	ko05034 Alcoholism ko05203 Viral carcinogenesis ko05322 Systemic lupus erythematosus	--	--	--	IPR007125 [Histone H2A/H2B/H3]
Cluster-4389.6334;orf1	XP_002732737.1 PREDICTED: ependymin-related protein 1-like [Saccoglossus kowalevskii]	-	15043.7	10334.3	10408.3	4731.9	5068	7903.2	2.02147	0.031346	1.01541	up	3	Molecular Function:calcium ion binding (GO:0005509),Cellular Component:extracellular region (GO:0005576),Biological Process:cell-matrix adhesion (GO:0007160)	--	--	--	--	--	--	IPR001299 [Ependymin]
Cluster-4389.11690;orf1	OWF53510.1 GMP reductase 1 [Mizuhopecten yessoensis]	-	5892.8	9320.4	6783.7	3150.1	3039.8	2599.5	2.50266	0.0133563	1.32346	up	2	Molecular Function:catalytic activity (GO:0003824),Biological Process:oxidation-reduction process (GO:0055114)	GMP reductase	1.7.1.7	ko00230 Purine metabolism	IMP dehydrogenase/GMP reductase	F	Nucleotide transport and metabolism ;	IPR001093 [IMP dehydrogenase/GMP reductase]
Cluster-4389.3349;orf1	XP_011436311.1 PREDICTED: protein-glutamine gamma-glutamyltransferase K isoform X1 [Crassostrea gigas]	-	3644.8	2060.4	2603	7116.5	4672.2	7246.9	0.436456	0.0202337	-1.19609	down	2	Molecular Function:protein-glutamine gamma-glutamyltransferase activity (GO:0003810),Biological Process:peptide cross-linking (GO:0018149)	transglutaminase 1	2.3.2.13	--	--	--	--	IPR001102 [Transglutaminase, N-terminal] ; IPR002931[Transglutaminase-like] ; IPR008958[Transglutaminase, C-terminal]
Cluster-4389.4990;orf1	XP_025086175.1 high mobility group-T protein-like [Pomacea canaliculata]	-	12135.2	17875.6	15987.7	4868.1	6062.8	4512.9	2.97844	0.00436715	1.57456	up	--	--	high mobility group protein B1	--	ko03410 Base excision repair ko04140 Autophagy - animal ko04217 Necroptosis	--	--	--	IPR009071 [High mobility group box domain]
Cluster-4389.4913;orf1	RUS84968.1 hypothetical protein EGW08_007279 [Elysia chlorotica]	-	3668.2	6480.5	6181.6	2886.7	2263.4	2874.8	2.03495	0.0389772	1.025	up	1	Biological Process:metabolic process (GO:0008152)	2-oxoglutarate dehydrogenase E2 component (dihydrolipoamide succinyltransferase)	2.3.1.61	ko00020 Citrate cycle (TCA cycle) ko00310 Lysine degradation ko01100 Metabolic pathways ko01200 Carbon metabolism	Pyruvate/2-oxoglutarate dehydrogenase complex, dihydrolipoamide acyltransferase (E2) component	C	Energy production and conversion ;	IPR000089 [Biotin/lipoyl attachment] ; IPR001078[2-oxoacid dehydrogenase acyltransferase, catalytic domain]
Cluster-4389.10148;orf1	OWF35109.1 High mobility group protein B3 [Mizuhopecten yessoensis]	-	10283.4	14193	11125.1	4700.8	4607.9	5255.2	2.4445	0.00434234	1.28954	up	--	--	high mobility group protein B3	--	--	--	--	--	IPR009071 [High mobility group box domain]
Cluster-4389.996;orf1	XP_011446327.1 PREDICTED: FAD-dependent oxidoreductase domain-containing protein 2 [Crassostrea gigas]	-	1553	1095.5	1170.6	3947.8	2361.3	4274.4	0.360854	0.020634	-1.47051	down	--	--	--	--	--	Predicted flavoprotein CzcO associated with the cation diffusion facilitator CzcD	P	Inorganic ion transport and metabolism ;	--
Cluster-4389.4999;orf1	XP_021370563.1 radial spoke head protein 4 homolog A-like [Mizuhopecten yessoensis]	-	2563.3	4553.9	3711.8	1750.5	2085.6	1540.6	2.01406	0.0384966	1.01011	up	--	--	radial spoke head protein 4A	--	--	--	--	--	IPR006802 [Radial spokehead-like protein]
Cluster-4389.12916;orf1	OWF50585.1 HORMA domain-containing protein 1 [Mizuhopecten yessoensis]	-	2685.1	4112.9	3596.5	1492.9	1626.9	1245.4	2.38122	0.00965257	1.2517	up	--	--	--	--	--	--	--	--	IPR003511 [HORMA domain]
Cluster-4389.12230;orf1	XP_021352588.1 coiled-coil domain-containing protein 81-like isoform X3 [Mizuhopecten yessoensis]	-	3419.7	7594.3	6268.5	2054	2578.5	1636.4	2.75686	0.0436541	1.46303	up	--	--	--	--	--	--	--	--	IPR028034 [Domain of unknown function DUF4496]
Cluster-4389.11409;orf2	XP_021369028.1 neuroglian-like isoform X2 [Mizuhopecten yessoensis]	-	3478.8	4070.3	4313.4	1704.8	2541.1	1373.4	2.11103	0.0081818	1.07795	up	1	Molecular Function:protein binding (GO:0005515)	neuronal cell adhesion molecule	--	ko04514 Cell adhesion molecules (CAMs)	--	--	--	IPR003961 [Fibronectin type III]
Cluster-4389.1480;orf1	XP_022344049.1 uncharacterized protein C20orf194-like [Crassostrea virginica]	-	2982.1	4870.9	4004.9	2109.5	1435.8	2246.6	2.04732	0.0281363	1.03374	up	--	--	--	--	--	--	--	--	--
Cluster-4389.13517;orf1	OWF46986.1 Protein HAPLESS 2-A [Mizuhopecten yessoensis]	-	5695	7456	5537.4	2353.9	2373.2	1781.8	2.87121	0.00325209	1.52166	up	--	--	--	--	--	--	--	--	IPR018928 [Generative cell specific-1, HAP2-GCS1]
Cluster-4389.4463;orf1	OPL33458.1 putative x2 atp-dependent rna helicase ddx5-like isoform, partial [Mytilus galloprovincialis]	-	2018.1	3078.8	2829.1	1220	1352.2	1070.7	2.17574	0.0124278	1.12151	up	--	--	ATP-dependent RNA helicase DDX17	3.6.4.13	--	Superfamily II DNA and RNA helicase	L	Replication, recombination and repair ;	IPR001650 [Helicase, C-terminal]
Cluster-19608.0;orf1	XP_022337296.1 yolk ferritin-like [Crassostrea virginica]	-	2263	1689.8	1844.8	7337.3	5074.6	9334	0.266607	0.0472049	-1.90722	down	2	Biological Process:cellular iron ion homeostasis (GO:0006879),Molecular Function:ferric iron binding (GO:0008199)	--	--	--	Ferritin	P	Inorganic ion transport and metabolism ;	IPR008331 [Ferritin/DPS protein domain]
Cluster-4389.4578;orf1	XP_011450735.1 PREDICTED: leucine-rich repeat-containing protein 1 [Crassostrea gigas]	-	1700.4	2967.6	2555.3	1185.3	1187.5	975.7	2.15717	0.0272419	1.10914	up	1	Molecular Function:protein binding (GO:0005515)	--	--	--	Leucine-rich repeat (LRR) protein	K	Transcription ;	IPR001611 [Leucine-rich repeat]
Cluster-4389.14612;orf1	OWF49802.1 Leucine-rich repeat-containing protein 48 [Mizuhopecten yessoensis]	-	2091.5	3076.3	2858.2	1356.1	1291.5	1220.4	2.07497	0.0413684	1.05309	up	--	--	--	--	--	Leucine-rich repeat (LRR) protein	K	Transcription ;	--
Cluster-8888.0;	-	-	1180.4	629.5	830.5	3784.5	2550.2	4783.9	0.237476	0.0132114	-2.07415	down	1	Biological Process:cell redox homeostasis (GO:0045454)	--	--	--	--	--	--	IPR013766 [Thioredoxin domain]
Cluster-4389.988;orf1	XP_021353219.1 SUN domain-containing protein 2-like isoform X4 [Mizuhopecten yessoensis]	-	2136.1	3888.4	3685.8	1337.5	1760.8	1212.5	2.25255	0.035693	1.17156	up	--	--	adrenodoxin-NADP+ reductase	1.18.1.6	--	--	--	--	IPR012919 [SUN domain]
Cluster-4389.12751;orf1	XP_021364680.1 thymidylate synthase-like [Mizuhopecten yessoensis]	-	5778.1	7227.3	5156.2	2778.5	1585.3	2631.9	2.59611	0.00663669	1.37635	up	--	--	thymidylate synthase	2.1.1.45	ko00240 Pyrimidine metabolism ko00670 One carbon pool by folate ko01100 Metabolic pathways ko01523 Antifolate resistance	Thymidylate synthase	F	Nucleotide transport and metabolism ;	IPR023451 [Thymidylate synthase/dCMP hydroxymethylase domain]
Cluster-4389.1400;orf1	SBT78565.1 erythrocyte membrane protein 3, putative [Plasmodium ovale]	-	2119.9	3015.8	2453.5	1292.6	1299.9	1107.5	2.05114	0.00851503	1.03642	up	1	Molecular Function:protein binding (GO:0005515)	condensin complex subunit 3	--		Ca2+-binding protein, RTX toxin-related	Q	Secondary metabolites biosynthesis, transport and catabolism ;	IPR001943 [UVR domain] ; IPR025977[Nuclear condensin complex subunit 3, C-terminal domain]
Cluster-4389.4014;orf1	CAA11816.1 histone 1 [Mytilus edulis]	-	11053.4	17175.4	15615.2	1532.7	1760	957.2	10.3165	0.0174836	3.36688	up	4	Cellular Component:nucleosome (GO:0000786),Molecular Function:DNA binding (GO:0003677),Cellular Component:nucleus (GO:0005634),Biological Process:nucleosome assembly (GO:0006334)	histone H1/5	--	--	--	--	--	IPR005818 [Linker histone H1/H5, domain H15]
Cluster-4389.11380;orf1	XP_011455130.1 PREDICTED: dnaJ homolog subfamily B member 13 [Crassostrea gigas]	-	1669.6	2893.1	2591.7	983.5	995.6	799.5	2.57482	0.0174582	1.36447	up	--	--	DnaJ homolog subfamily B member 13	--	--	DnaJ-class molecular chaperone with C-terminal Zn finger domain	O	Posttranslational modification, protein turnover, chaperones ;	IPR001623 [DnaJ domain] ; IPR002939[Chaperone DnaJ, C-terminal]
Cluster-4389.4379;orf2	XP_021373426.1 spermatogenesis-associated protein 6-like isoform X2 [Mizuhopecten yessoensis]	-	2619	4891	4810.5	1705.3	1729.3	1356.1	2.57175	0.029136	1.36275	up	--	--	--	--	--	--	--	--	IPR032732 [Spermatogenesis-associated protein 6, N-terminal]
Cluster-4389.14540;orf1	XP_011448015.1 PREDICTED: synaptonemal complex protein 3 [Crassostrea gigas]	-	3978.2	6519.9	5095.6	1941	2135.4	1529.8	2.78151	0.0117035	1.47587	up	--	--	synaptonemal complex protein 3	--	ko03440 Homologous recombination	--	--	--	IPR006888 [XLR/SYCP3/FAM9 domain]
Cluster-4389.7582;orf1	XP_021378691.1 cytoplasmic polyadenylation element-binding protein 2-like [Mizuhopecten yessoensis]	-	3743.2	5967.8	4820.4	1391.9	1614.3	1108.9	3.53124	0.00620843	1.82017	up	1	Molecular Function:nucleic acid binding (GO:0003676)	cytoplasmic polyadenylation element-binding protein	--	ko04114 Oocyte meiosis ko04320 Dorso-ventral axis formation ko04914 Progesterone-mediated oocyte maturation	--	--	--	IPR000504 [RNA recognition motif domain] ; IPR032296[Cytoplasmic polyadenylation element-binding protein, ZZ domain]
Cluster-4389.5524;orf1	XP_022311615.1 MYCBP-associated protein-like isoform X9 [Crassostrea virginica]	-	1928.8	3684.3	2713.5	1354.8	1405	1133.9	2.13848	0.0453782	1.09659	up	--	--	--	--	--	--	--	--	IPR032707 [MYCBP-associated protein]
Cluster-4389.13088;orf1	OWF42785.1 SRSF protein kinase 1 [Mizuhopecten yessoensis]	-	3131.4	5482.6	4516.7	2003.7	1647.5	2012.3	2.31848	0.0229083	1.21318	up	3	Molecular Function:protein kinase activity (GO:0004672),Molecular Function:ATP binding (GO:0005524),Biological Process:protein phosphorylation (GO:0006468)	serine/threonine-protein kinase SRPK2	2.7.11.1	--	Serine/threonine protein kinase	T	Signal transduction mechanisms ;	IPR000719 [Protein kinase domain]
Cluster-5848.0;	-	-	1777.2	2589.9	1838.9	696.7	593.2	517.3	3.43404	0.00531044	1.77991	up	1	Molecular Function:nucleic acid binding (GO:0003676)	ELAV like protein 2/3/4	--	--	RNA recognition motif (RRM) domain	J	Translation, ribosomal structure and biogenesis ;	IPR000504 [RNA recognition motif domain]
Cluster-4389.11155;orf1	OPL32675.1 hypothetical protein AM593_08059, partial [Mytilus galloprovincialis]	-	1944	3223.4	2741	1084.7	863.5	864.5	2.81168	0.0110974	1.49143	up	--	--	Tax1-binding protein 1	--	ko04137 Mitophagy - animal	--	--	--	IPR012852 [Calcium binding and coiled-coil domain-like]
Cluster-17750.0;	-	-	2330.5	1121.6	2394.5	4111.2	6146.1	3769.3	0.416822	0.0326087	-1.2625	down	--	--	--	--	--	--	--	--	--
Cluster-4389.9825;orf1	XP_022306231.1 acidic leucine-rich nuclear phosphoprotein 32 family member A-like isoform X2 [Crassostrea virginica]	-	7598	10933.5	5828.2	4057	2456.5	4034.8	2.30935	0.0441337	1.20749	up	--	--	acidic leucine-rich nuclear phosphoprotein 32 family member A/C/D	--	--	Leucine-rich repeat (LRR) protein	K	Transcription ;	--
Cluster-4389.2544;orf1	XP_022316240.1 WD repeat-containing protein 78-like isoform X3 [Crassostrea virginica]	-	1732.6	3210.4	2532.3	1350.4	945.7	1210.7	2.13166	0.040567	1.09198	up	1	Molecular Function:protein binding (GO:0005515)	--	--	--	WD40 repeat	R	General function prediction only ;	IPR001680 [WD40 repeat]
Cluster-4389.5163;orf1	XP_021356599.1 motile sperm domain-containing protein 2-like isoform X2 [Mizuhopecten yessoensis]	-	3125.7	5925.4	4303	1833.4	1947.1	1465.6	2.54553	0.0305604	1.34797	up	--	--	--	--	--	--	--	--	IPR000535 [Major sperm protein (MSP) domain] ; IPR001251[CRAL-TRIO lipid binding domain]
Cluster-4389.13967;orf1	XP_006820038.1 PREDICTED: upstream activation factor subunit spp27-like [Saccoglossus kowalevskii]	-	2202.9	3378.6	3127.5	1330.5	1304.7	1217.8	2.26032	0.0443448	1.17652	up	1	Molecular Function:protein binding (GO:0005515)	upstream activation factor subunit UAF30	--	--	Chromatin remodeling complex protein RSC6, contains SWIB domain	B	Chromatin structure and dynamics ;	IPR003121 [SWIB/MDM2 domain] ; IPR014876[DEK, C-terminal]
Cluster-20163.0;orf1	XP_011429056.1 PREDICTED: calmodulin-A-like isoform X2 [Crassostrea gigas]	-	346.2	617	416.8	1083.7	1209.5	817.6	0.443616	0.0150072	-1.17262	down	1	Molecular Function:calcium ion binding (GO:0005509)	calmodulin	--	ko04014 Ras signaling pathway ko04015 Rap1 signaling pathway ko04020 Calcium signaling pathway ko04022 cGMP-PKG signaling pathway ko04024 cAMP signaling pathway ko04070 Phosphatidylinositol signaling system ko04114 Oocyte meiosis ko04218 Cellular senescence ko04261 Adrenergic signaling in cardiomyocytes ko04270 Vascular smooth muscle contraction ko04371 Apelin signaling pathway ko04713 Circadian …	Ca2+-binding protein, EF-hand superfamily	T	Signal transduction mechanisms ;	IPR002048 [EF-hand domain]
Cluster-4389.1377;	-	-	4883.5	7387.1	6549.9	2552.8	2239	2490	2.58459	0.0328605	1.36994	up	1	Molecular Function:nucleic acid binding (GO:0003676)	--	--	--	RNA recognition motif (RRM) domain	J	Translation, ribosomal structure and biogenesis ;	IPR000504 [RNA recognition motif domain]
Cluster-4389.4645;orf2	XP_021349834.1 RNA-binding motif protein, X chromosome-like isoform X1 [Mizuhopecten yessoensis]	-	5011	4978.5	6176.8	1501.3	2599	1690.7	2.79162	0.00264844	1.48111	up	1	Molecular Function:nucleic acid binding (GO:0003676)	--	--	--	RNA recognition motif (RRM) domain	J	Translation, ribosomal structure and biogenesis ;	IPR000504 [RNA recognition motif domain]
Cluster-16229.0;orf2	XP_022326295.1 N(G),N(G)-dimethylarginine dimethylaminohydrolase 1-like isoform X2 [Crassostrea virginica]	-	2144.9	1961.8	2292.2	941.5	1226.3	887.1	2.09463	0.00142697	1.0667	up	--	--	dimethylargininase	3.5.3.18	--	N-Dimethylarginine dimethylaminohydrolase	E	Amino acid transport and metabolism ;	--
Cluster-4389.4574;orf1	XP_011450059.1 PREDICTED: EF-hand calcium-binding domain-containing protein 5-like isoform X1 [Crassostrea gigas]	-	2576.3	4494.9	3396.6	1515.9	1765.6	1299.9	2.28485	0.0265053	1.1921	up	--	--	--	--	--	--	--	--	--
Cluster-7366.0;orf1	RUS78962.1 hypothetical protein EGW08_013264, partial [Elysia chlorotica]	-	255.2	406.9	217.3	44.5	30.9	17	9.51732	0.0431887	3.25055	up	1	Molecular Function:calcium ion binding (GO:0005509)	calmodulin	--	ko04014 Ras signaling pathway ko04015 Rap1 signaling pathway ko04020 Calcium signaling pathway ko04022 cGMP-PKG signaling pathway ko04024 cAMP signaling pathway ko04070 Phosphatidylinositol signaling system ko04114 Oocyte meiosis ko04218 Cellular senescence ko04261 Adrenergic signaling in cardiomyocytes ko04270 Vascular smooth muscle contraction ko04371 Apelin signaling pathway ko04713 Circadian …	Ca2+-binding protein, EF-hand superfamily	T	Signal transduction mechanisms ;	IPR002048 [EF-hand domain]
Cluster-4389.12548;orf1	Q8I0T3.3 RecName: Full=Histone H2A	-	668.7	864.9	877.4	339.9	536.6	285.3	2.07523	0.0150367	1.05327	up	1	Molecular Function:DNA binding (GO:0003677)	histone H2A	--	ko04217 Necroptosis ko05034 Alcoholism ko05322 Systemic lupus erythematosus	--	--	--	IPR007125 [Histone H2A/H2B/H3] ; IPR032454[Histone H2A, C-terminal domain]
Cluster-4389.16239;	-	-	1868.9	3393.8	3010.9	1039.6	1159.8	868.3	2.697	0.020373	1.43136	up	--	--	--	--	--	--	--	--	--
Cluster-4389.12087;orf2	OWF38325.1 Structural maintenance of chromosomes protein 3 [Mizuhopecten yessoensis]	-	2163.6	2798.3	2865.7	1266.9	1234.5	1215.9	2.10572	0.0251943	1.07431	up	--	--	structural maintenance of chromosome 3 (chondroitin sulfate proteoglycan 6)	--	ko04110 Cell cycle ko04114 Oocyte meiosis	Chromosome segregation ATPase	D	Cell cycle control, cell division, chromosome partitioning ;	IPR003395 [RecF/RecN/SMC, N-terminal]
Cluster-21643.0;orf1	OWF38767.1 Thymidylate kinase [Mizuhopecten yessoensis]	-	2154.8	1720.4	1675.2	836.1	839.2	792.4	2.24922	0.0205798	1.16942	up	--	--	dTMP kinase	2.7.4.9	ko00240 Pyrimidine metabolism ko01100 Metabolic pathways	Thymidylate kinase	F	Nucleotide transport and metabolism ;	--
Cluster-4389.4707;orf1	XP_022288708.1 growth arrest-specific protein 2-like isoform X5 [Crassostrea virginica]	-	2671.3	4206	4023.1	1273.6	1208.9	1319.2	2.86724	0.0388602	1.51966	up	2	Molecular Function:protein binding (GO:0005515),Molecular Function:microtubule binding (GO:0008017)	--	--	--	--	--	--	IPR001715 [Calponin homology domain] ; IPR003108[Gas2-related domain]
Cluster-4389.10216;orf1	OWF46438.1 Nucleolar and spindle-associated protein 1 [Mizuhopecten yessoensis]	-	3698.8	5672.2	5208.8	1693.7	1876.7	1446.2	2.90631	0.00635335	1.53919	up	5	Biological Process:microtubule cytoskeleton organization (GO:0000226),Biological Process:mitotic cytokinesis (GO:0000281),Cellular Component:spindle (GO:0005819),Cellular Component:microtubule (GO:0005874),Biological Process:establishment of mitotic spindle localization (GO:0040001)	--	--	--	--	--	--	IPR026756 [Nucleolar and spindle-associated protein 1]
Cluster-21436.0;orf1	OWF47974.1 UPF0602 protein C4orf47-like [Mizuhopecten yessoensis]	-	2224.4	4252.8	3607.4	1562.2	1930.7	1312.4	2.09864	0.0479715	1.06946	up	--	--	--	--	--	--	--	--	IPR029358 [Protein of unknown function DUF4586]
Cluster-4389.1355;orf1	XP_011449580.1 PREDICTED: nucleoside diphosphate kinase homolog 5 [Crassostrea gigas]	-	2397.9	3911.8	3756.9	1213.6	1161.9	1201.2	2.81449	0.0458981	1.49288	up	5	Molecular Function:nucleoside diphosphate kinase activity (GO:0004550),Biological Process:nucleoside diphosphate phosphorylation (GO:0006165),Biological Process:GTP biosynthetic process (GO:0006183),Biological Process:UTP biosynthetic process (GO:0006228),Biological Process:CTP biosynthetic process (GO:0006241)	nucleoside diphosphate kinase homolog 5	--	--	Nucleoside diphosphate kinase	F	Nucleotide transport and metabolism ;	IPR001564 [Nucleoside diphosphate kinase] ; IPR007858[Dpy-30 motif]
Cluster-4389.11938;orf1	XP_021351784.1 kelch-like protein 15 [Mizuhopecten yessoensis]	-	1512.2	3263.2	2554.8	962	1042.5	646	2.76559	0.0405718	1.46759	up	1	Molecular Function:protein binding (GO:0005515)	--	--	--	--	--	--	IPR000210 [BTB/POZ domain]
Cluster-4389.11203;orf1	XP_021370549.1 marginal zone B- and B1-cell-specific protein-like [Mizuhopecten yessoensis]	-	324.7	528.7	335.9	183	129.2	148.6	2.58095	0.0234139	1.3679	up	--	--	--	--	--	--	--	--	IPR021852 [Domain of unknown function DUF3456]
Cluster-4389.10761;orf1	XP_022309197.1 SAP domain-containing ribonucleoprotein-like [Crassostrea virginica]	-	5271.2	6291.2	6705.2	2425.3	3658.4	2824.9	2.05056	0.0050846	1.03602	up	--	--	SAP domain-containing ribonucleoprotein	--	--	--	--	--	IPR003034 [SAP domain]
Cluster-19168.0;orf1	OWF40771.1 Cytochrome P450 20A1 [Mizuhopecten yessoensis]	-	1178.4	1211.6	913.2	2226	2134	2360	0.491548	0.000583065	-1.0246	down	3	Molecular Function:iron ion binding (GO:0005506),Molecular Function:heme binding (GO:0020037),Biological Process:oxidation-reduction process (GO:0055114)	cytochrome P450 family 20 subfamily A	--	--	Cytochrome P450	QV	Secondary metabolites biosynthesis, transport and catabolism ; Defense mechanisms ;	IPR001128 [Cytochrome P450]
Cluster-6543.0;orf1	OPL33378.1 antigen ki-67-like, partial [Mytilus galloprovincialis]	-	3572.1	3563.1	3689.9	969.2	1865.7	760.4	3.0109	0.0180517	1.5902	up	1	Molecular Function:protein binding (GO:0005515)	antigen KI-67	--	--	Superfamily II DNA and RNA helicase	L	Replication, recombination and repair ;	IPR000253 [Forkhead-associated (FHA) domain]
Cluster-4389.3585;orf1	XP_011424905.1 PREDICTED: radial spoke head protein 3 homolog B [Crassostrea gigas]	-	754.1	1618.3	1476.4	449.4	563.2	388.4	2.74718	0.0401385	1.45795	up	--	--	--	--	--	--	--	--	IPR009290 [Radial spoke 3]
Cluster-4389.7309;orf1	XP_011444635.1 PREDICTED: coiled-coil domain-containing protein 96 [Crassostrea gigas]	-	1115.2	1600	1635.1	665.8	667.1	598.4	2.25252	0.0385428	1.17154	up	--	--	--	--	--	Uncharacterized surface anchored protein	S	Function unknown ;	IPR025254 [Domain of unknown function DUF4201]
Cluster-4389.10337;orf1	XP_022335372.1 targeting protein for Xklp2 homolog isoform X1 [Crassostrea virginica]	-	2081.7	3019.7	2590.9	1265.3	1302.9	1225.6	2.0276	0.0400632	1.01977	up	--	--	targeting protein for Xklp2	--	--	--	--	--	IPR027329 [TPX2, C-terminal] ; IPR027330[TPX2 central domain]
Cluster-4389.10769;orf1	XP_021361361.1 signal peptidase complex subunit 3-like [Mizuhopecten yessoensis]	-	1485	1179.3	1118.3	2483.5	2434.4	2691.9	0.49707	0.00076545	-1.00848	down	4	Cellular Component:signal peptidase complex (GO:0005787),Biological Process:signal peptide processing (GO:0006465),Molecular Function:peptidase activity (GO:0008233),Cellular Component:integral component of membrane (GO:0016021)	signal peptidase complex subunit 3	3.4.-.-	ko03060 Protein export	--	--	--	IPR007653 [Signal peptidase complex subunit 3]
Cluster-16510.0;orf1	XP_021354463.1 receptor expression-enhancing protein 5-like isoform X1 [Mizuhopecten yessoensis]	-	1897.4	1721.4	1823.6	4070.6	3243.5	4502.2	0.460584	0.0270147	-1.11846	down	--	--	receptor expression-enhancing protein 5/6	--	--	--	--	--	IPR004345 [TB2/DP1/HVA22-related protein]
Cluster-4389.15909;orf2	XP_011422746.1 PREDICTED: dynein assembly factor with WDR repeat domains 1-like [Crassostrea gigas]	-	1714.8	2217.9	2104.7	870.3	761.8	938.1	2.349	0.00198499	1.23205	up	1	Molecular Function:protein binding (GO:0005515)	dynein assembly factor with WDR repeat domains 1	--	--	WD40 repeat	R	General function prediction only ;	IPR001680 [WD40 repeat]
Cluster-4389.10995;orf1	XP_011456676.1 PREDICTED: meiotic recombination protein DMC1/LIM15 homolog [Crassostrea gigas]	-	892.3	1156.9	1064.1	476.1	542	420.4	2.16427	0.00279351	1.11388	up	--	--	meiotic recombination protein DMC1	--		RecA/RadA recombinase	L	Replication, recombination and repair ;	IPR013632 [DNA recombination and repair protein Rad51-like, C-terminal]
Cluster-4389.16884;orf1	XP_022296383.1 uncharacterized protein C1orf194 homolog [Crassostrea virginica]	-	1265.3	3321.6	2650.1	597.2	913.9	507.1	3.58587	0.0480396	1.84232	up	--	--	--	--	--	--	--	--	IPR022179 [Protein of unknown function DUF3695]
Cluster-4389.178;orf2	XP_011442457.2 PREDICTED: serine/threonine kinase-like domain-containing protein STKLD1 isoform X1 [Crassostrea gigas]	-	938.2	1548.8	1702.3	665.9	776.1	571.6	2.0805	0.0394467	1.05693	up	3	Molecular Function:protein kinase activity (GO:0004672),Molecular Function:ATP binding (GO:0005524),Biological Process:protein phosphorylation (GO:0006468)	probable inactive protein kinase-like protein SgK071	--	--	--	--	--	IPR000719 [Protein kinase domain]
Cluster-4389.12617;orf1	XP_022292717.1 protein phosphatase 1 regulatory subunit 32-like isoform X2 [Crassostrea virginica]	-	2253.6	4915.1	3374.8	1242	1354.1	868.9	3.04286	0.0397611	1.60543	up	--	--	protein phosphatase 1 regulatory subunit 32	--	--	--	--	--	IPR031410 [Protein phosphatase 1 regulatory subunit 32]
Cluster-4389.11955;orf2	XP_026482532.1 mucin-12-like [Ctenocephalides felis]	-	1206.6	2016.6	1576.7	692.1	775	470.4	2.47737	0.0191196	1.30881	up	--	--	--	--	--	--	--	--	--
Cluster-4389.4907;orf1	XP_011418007.1 PREDICTED: tubulin polymerization-promoting protein family member 3-like [Crassostrea gigas]	-	5303.9	5991.4	7376.2	2378.4	3909.6	1584.1	2.37186	0.0170391	1.24602	up	--	--	--	--	--	--	--	--	IPR008907 [P25-alpha]
Cluster-12762.0;orf1	KOF93184.1 hypothetical protein OCBIM_22004956mg [Octopus bimaculoides]	-	1687.8	1510.5	2447.8	834.6	1098.1	876.6	2.00979	0.034056	1.00704	up	1	Molecular Function:catalytic activity (GO:0003824)	ectonucleotide pyrophosphatase/phosphodiesterase family member 5	3.1.-.-	--	Predicted pyrophosphatase or phosphodiesterase, AlkP superfamily	R	General function prediction only ;	IPR002591 [Type I phosphodiesterase/nucleotide pyrophosphatase/phosphate transferase]
Cluster-4389.15227;orf1	OWF40764.1 hypothetical protein KP79_PYT04936 [Mizuhopecten yessoensis]	-	2549.5	1743.3	2557.7	792.6	839.4	832.9	2.77922	0.032164	1.47468	up	--	--	--	--	--	--	--	--	--
Cluster-4389.12;orf1	XP_021369518.1 coiled-coil domain-containing protein 65-like [Mizuhopecten yessoensis]	-	1455.7	2854.8	2255.9	903.7	1105.6	789.6	2.34606	0.039117	1.23024	up	--	--	--	--	--	--	--	--	--
Cluster-4389.5388;orf1	ABO26623.1 calcineurin B [Haliotis discus discus]	-	1160.4	1548.9	1896.6	648.3	780.6	601.5	2.26847	0.017322	1.18172	up	1	Molecular Function:calcium ion binding (GO:0005509)	serine/threonine-protein phosphatase 2B regulatory subunit	--	ko04010 MAPK signaling pathway ko04020 Calcium signaling pathway ko04022 cGMP-PKG signaling pathway ko04114 Oocyte meiosis ko04218 Cellular senescence ko04310 Wnt signaling pathway ko04360 Axon guidance ko04370 VEGF signaling pathway ko04380 Osteoclast differentiation ko04650 Natural killer cell mediated cytotoxicity ko04658 Th1 and Th2 cell differentiation ko04659 Th17 cell differentiation ko046…	Ca2+-binding protein, EF-hand superfamily	T	Signal transduction mechanisms ;	IPR002048 [EF-hand domain]
Cluster-8704.0;orf1	XP_011430144.1 PREDICTED: testis-expressed sequence 264 protein [Crassostrea gigas]	-	827.3	550.6	853.7	1835.2	1497.8	2090.7	0.411453	0.00570554	-1.2812	down	--	--	--	--	--	--	--	--	--
Cluster-15819.0;orf1	XP_021379403.1 uncharacterized protein LOC110466923 [Mizuhopecten yessoensis]	-	565.7	584.6	570.8	1351.6	903	1263.2	0.489255	0.0484574	-1.03134	down	1	Biological Process:cell redox homeostasis (GO:0045454)	--	--	--	Negative regulator of GroEL, contains thioredoxin-like and TPR-like domains	O	Posttranslational modification, protein turnover, chaperones ;	IPR013766 [Thioredoxin domain]
Cluster-4389.9685;orf1	XP_022289035.1 uncharacterized protein LOC111101059 [Crassostrea virginica]	-	1181.7	1828.9	1491	548	957.9	448.7	2.30308	0.0251475	1.20356	up	--	--	--	--	--	--	--	--	--
Cluster-17431.0;	-	-	220.5	142.3	168.4	477.9	296.6	429.9	0.441049	0.0189464	-1.18099	down	--	--	lysophospholipid hydrolase	3.1.1.5	ko00564 Glycerophospholipid metabolism	Predicted acylesterase/phospholipase RssA, containd patatin domain	R	General function prediction only ;	IPR000595 [Cyclic nucleotide-binding domain]
Cluster-4389.13325;orf1	XP_022342480.1 intraflagellar transport protein 20 homolog [Crassostrea virginica]	-	1189.4	1783.6	1737.3	743.1	505.7	854.1	2.23991	0.0159931	1.16344	up	--	--	intraflagellar transport protein 20	--	--	--	--	--	IPR028172 [Intraflagellar transport protein 20]
Cluster-4389.5813;orf1	XP_022324355.1 innexin unc-9-like [Crassostrea virginica]	-	2428.7	3204.2	3327.4	1475.6	1429.2	1525.1	2.02269	0.0319391	1.01627	up	1	Cellular Component:gap junction (GO:0005921)	innexin	--	--	--	--	--	IPR000990 [Innexin]
Cluster-10407.0;orf1	XP_021347573.1 tetratricopeptide repeat protein 12-like isoform X2 [Mizuhopecten yessoensis]	-	1118.5	1258	1620.2	608.1	675.4	530.2	2.20362	0.00940526	1.13987	up	--	--	--	--	--	--	--	--	--
Cluster-20611.3;	-	-	161.1	122.4	119.1	351.2	226.4	423	0.402359	0.0278207	-1.31345	down	--	--	--	--	--	--	--	--	--
Cluster-4797.0;	-	-	1035.1	1469.7	1113	513.5	511.2	407.8	2.52551	0.00621702	1.33658	up	--	--	solute carrier family 9 (sodium/hydrogen exchanger), member 10/11	--	--	cAMP-binding domain of CRP or a regulatory subunit of cAMP-dependent protein kinases	T	Signal transduction mechanisms ;	IPR000595 [Cyclic nucleotide-binding domain]
Cluster-4389.11445;orf1	XP_022329156.1 lamin-B receptor-like [Crassostrea virginica]	-	1678.2	2869.7	2619.9	496.8	902	428	3.92369	0.010461	1.97221	up	1	Cellular Component:membrane (GO:0016020)	lamin-B receptor	--	--	Protein-S-isoprenylcysteine O-methyltransferase Ste14	O	Posttranslational modification, protein turnover, chaperones ;	IPR001171 [Ergosterol biosynthesis ERG4/ERG24]
Cluster-21929.0;orf1	XP_022334930.1 uncharacterized protein LOC111131611 [Crassostrea virginica]	-	256.6	150.8	210.6	398.7	470.1	466.7	0.462748	0.00340264	-1.1117	down	--	--	--	--	--	Secreted protein containing bacterial Ig-like domain and vWFA domain	R	General function prediction only ;	IPR002035 [von Willebrand factor, type A]
Cluster-4389.4057;orf1	XP_022288637.1 peptidyl-prolyl cis-trans isomerase cyp5-like [Crassostrea virginica]	-	1141.6	2098.4	1844.8	695.3	838.8	654.2	2.32363	0.0296279	1.21638	up	3	Biological Process:protein peptidyl-prolyl isomerization (GO:0000413),Molecular Function:peptidyl-prolyl cis-trans isomerase activity (GO:0003755),Biological Process:protein folding (GO:0006457)	peptidyl-prolyl cis-trans isomerase-like 6	5.2.1.8	--	Peptidyl-prolyl cis-trans isomerase (rotamase) - cyclophilin family	O	Posttranslational modification, protein turnover, chaperones ;	IPR002130 [Cyclophilin-type peptidyl-prolyl cis-trans isomerase domain]
Cluster-17858.0;orf1	XP_021360285.1 deoxycytidylate deaminase-like [Mizuhopecten yessoensis]	-	703	663.9	941.1	1850.4	2217.7	1170.1	0.440609	0.0375456	-1.18243	down	1	Molecular Function:zinc ion binding (GO:0008270)	dCMP deaminase	3.5.4.12	ko00240 Pyrimidine metabolism ko01100 Metabolic pathways	Deoxycytidylate deaminase	F	Nucleotide transport and metabolism ;	IPR002125 [Cytidine and deoxycytidylate deaminases, zinc-binding]
Cluster-6704.0;orf1	XP_021375316.1 dedicator of cytokinesis protein 1-like isoform X8 [Mizuhopecten yessoensis]	-	885.5	545.9	581.2	1789.2	1376.9	2450.5	0.358331	0.0221174	-1.48064	down	--	--	dedicator of cytokinesis protein 1	--	ko04510 Focal adhesion ko04810 Regulation of actin cytoskeleton ko05100 Bacterial invasion of epithelial cells ko05131 Shigellosis	--	--	--	--
Cluster-17069.0;orf1	XP_011424958.1 PREDICTED: myosin-2-like [Crassostrea gigas]	-	3161.2	5015.4	3407.4	1347.9	1283.7	1045.8	3.15005	0.0424086	1.65538	up	--	--	--	--	--	--	--	--	--
Cluster-4389.1727;orf1	BAQ00225.1 cysteine sulfinic Acid Decarboxylase [Bathymodiolus septemdierum]	-	307.8	210.5	226.9	517.6	447.6	638.4	0.464704	0.0106699	-1.10561	down	3	Molecular Function:carboxy-lyase activity (GO:0016831),Biological Process:carboxylic acid metabolic process (GO:0019752),Molecular Function:pyridoxal phosphate binding (GO:0030170)	sulfinoalanine decarboxylase	4.1.1.29	ko00430 Taurine and hypotaurine metabolism ko01100 Metabolic pathways	Glutamate or tyrosine decarboxylase or a related PLP-dependent protein	E	Amino acid transport and metabolism ;	IPR002129 [Pyridoxal phosphate-dependent decarboxylase]
Cluster-10220.0;	-	-	603.5	817.9	663.5	283.8	348.8	246.1	2.37271	0.00468547	1.24654	up	1	Molecular Function:hydrolase activity (GO:0016787)	--	--	--	Diadenosine tetraphosphatase ApaH/serine/threonine protein phosphatase, PP2A family	T	Signal transduction mechanisms ;	IPR004843 [Calcineurin-like phosphoesterase domain, ApaH type]
Cluster-4389.12272;orf1	OWF55471.1 hypothetical protein KP79_PYT19521 [Mizuhopecten yessoensis]	-	932.1	1387.4	1176.8	567.9	474.1	517.8	2.24151	0.00861202	1.16447	up	--	--	--	--	--	--	--	--	--
Cluster-4389.4757;orf1	XP_021376338.1 uncharacterized protein LOC110465085 isoform X2 [Mizuhopecten yessoensis]	-	945.6	1297.2	863.5	598.8	530	403.4	2.02735	0.022285	1.01959	up	1	Molecular Function:DNA binding (GO:0003677)	--	--	--	--	--	--	IPR000313 [PWWP domain] ; IPR001606[ARID DNA-binding domain]
Cluster-4389.1343;orf1	OWF50595.1 CD82 antigen [Mizuhopecten yessoensis]	-	1314.5	610.8	1080.6	1717.2	2180	2128.5	0.498847	0.0165251	-1.00333	down	1	Cellular Component:integral component of membrane (GO:0016021)	CD82 antigen	--	ko04115 p53 signaling pathway	--	--	--	IPR018499 [Tetraspanin/Peripherin]
Cluster-4389.6508;orf1	XP_022310473.1 uncharacterized protein LOC111115876 isoform X3 [Crassostrea virginica]	-	2338.7	2618.5	2690.6	513.9	539.4	410	5.22641	5.57224e-05	2.38582	up	--	--	--	--	--	--	--	--	IPR000421 [Coagulation factor 5/8 C-terminal domain]
Cluster-4389.10639;orf1	OWF50540.1 Carboxy-terminal kinesin 2 [Mizuhopecten yessoensis]	-	1469	1650	1791.6	806.3	624.1	809.5	2.19233	0.00134166	1.13246	up	4	Molecular Function:microtubule motor activity (GO:0003777),Molecular Function:ATP binding (GO:0005524),Biological Process:microtubule-based movement (GO:0007018),Molecular Function:microtubule binding (GO:0008017)	kinesin family member C1	--	--	--	--	--	IPR001752 [Kinesin motor domain]
Cluster-4389.466;orf1	XP_021350599.1 transcription factor A, mitochondrial-like [Mizuhopecten yessoensis]	-	232.2	265.9	182.5	539.6	402.4	529.2	0.462616	0.00635105	-1.11211	down	--	--	transcription factor A, mitochondrial	--	ko04371 Apelin signaling pathway ko05016 Huntington's disease	--	--	--	IPR009071 [High mobility group box domain]
Cluster-8963.0;orf1	XP_021362110.1 cGMP-dependent 3,5-cyclic phosphodiesterase-like isoform X2 [Mizuhopecten yessoensis]	-	319.6	500.1	418.3	182.9	265.8	155.1	2.05035	0.0268646	1.03587	up	--	--	cGMP-dependent 3',5'-cyclic phosphodiesterase	3.1.4.17	ko00230 Purine metabolism ko04022 cGMP-PKG signaling pathway ko04740 Olfactory transduction ko04925 Aldosterone synthesis and secretion ko05032 Morphine addiction	--	--	--	--
Cluster-4389.1586;orf1	XP_021377984.1 EF-hand calcium-binding domain-containing protein 2-like isoform X1 [Mizuhopecten yessoensis]	-	339	593.7	485.9	184.3	232.2	195.8	2.31684	0.023304	1.21216	up	--	--	--	--	--	Ca2+-binding protein, EF-hand superfamily	T	Signal transduction mechanisms ;	--
Cluster-4389.13106;orf1	OWF53786.1 Armadillo repeat-containing protein 1 [Mizuhopecten yessoensis]	-	730.1	1171.3	907.1	367.1	279.1	352.7	2.81159	0.0100108	1.49139	up	--	--	armadillo repeat-containing protein 1	--	--	--	--	--	--
Cluster-4389.13771;orf1	OPL21474.1 meiotic nuclear division protein 1, partial [Mytilus galloprovincialis]	-	1415.9	2392.1	1838.3	1061	531.6	1027.8	2.15475	0.037946	1.10752	up	--	--	--	--	--	--	--	--	IPR005647 [Meiotic nuclear division protein 1]
Cluster-4389.3506;orf1	XP_022294560.1 uncharacterized protein LOC111104747 [Crassostrea virginica]	-	798.4	961.6	1346	225.4	391.5	178.2	3.90643	0.011615	1.96585	up	--	--	--	--	--	Tetratricopeptide (TPR) repeat	R	General function prediction only ;	IPR006342 [Methyltransferase FkbM]
Cluster-4389.15058;orf1	OPL33106.1 hypothetical protein AM593_04395, partial [Mytilus galloprovincialis]	-	781.1	1557	1279.4	398.9	492.2	343.1	2.93105	0.0263557	1.55142	up	--	--	--	--	--	--	--	--	--
Cluster-16926.0;orf1	XP_011445494.1 PREDICTED: muscle-specific protein 20 [Crassostrea gigas]	-	972.1	389.9	581.5	1535.6	1183.7	1691.1	0.440663	0.0225475	-1.18225	down	1	Molecular Function:protein binding (GO:0005515)	transgelin	--	--	--	--	--	IPR000557 [Calponin repeat] ; IPR001715[Calponin homology domain]
Cluster-9260.0;orf1	OWF37118.1 Mammalian ependymin-related protein 1 [Mizuhopecten yessoensis]	-	719.1	369.8	655.5	2511.1	1818.9	2593.7	0.251946	0.00299265	-1.98881	down	--	--	--	--	--	--	--	--	--
Cluster-4389.5673;orf1	XP_009059769.1 hypothetical protein LOTGIDRAFT_218790 [Lottia gigantea]	-	1119.6	1407.9	1651.9	677.8	650.1	735.3	2.02569	0.0106136	1.01841	up	1	Molecular Function:calcium ion binding (GO:0005509)	centrin-1	--	--	Ca2+-binding protein, EF-hand superfamily	T	Signal transduction mechanisms ;	IPR002048 [EF-hand domain]
Cluster-4389.6017;orf1	XP_022344650.1 LOW QUALITY PROTEIN: eukaryotic translation initiation factor 4H-like [Crassostrea virginica]	-	1627.1	2674.1	2875.3	785.4	992.8	689.4	2.90829	0.0167851	1.54017	up	1	Molecular Function:nucleic acid binding (GO:0003676)	--	--	--	RNA recognition motif (RRM) domain	J	Translation, ribosomal structure and biogenesis ;	IPR000504 [RNA recognition motif domain]
Cluster-19953.0;orf1	XP_022335210.1 uncharacterized protein LOC111131795 [Crassostrea virginica]	-	406.1	340.5	345.5	924.9	651.4	830.8	0.453699	0.00615122	-1.14019	down	--	--	--	--	--	Threonine dehydratase	E	Amino acid transport and metabolism ;	IPR001926 [Tryptophan synthase beta subunit-like PLP-dependent enzyme]
Cluster-4389.15586;orf1	XP_021341894.1 protein Smaug homolog 1-like isoform X2 [Mizuhopecten yessoensis]	-	684.9	827.8	846.4	301.7	309.4	294.2	2.60588	0.0104714	1.38177	up	2	Molecular Function:RNA binding (GO:0003723),Molecular Function:protein binding (GO:0005515)	--	--	--	--	--	--	IPR001660 [Sterile alpha motif domain] ; IPR015327[Smaug, pseudo-HEAT analogous topology]
Cluster-4389.5811;orf1	XP_021350368.1 intestine-specific homeobox-like isoform X1 [Mizuhopecten yessoensis]	-	605.7	1529.6	1310.8	303.1	477.4	248.8	3.348	0.0485399	1.7433	up	--	--	--	--	--	--	--	--	--
Cluster-3768.0;orf1	XP_021350903.1 synaptonemal complex central element protein 2-like isoform X1 [Mizuhopecten yessoensis]	-	1274.7	1370.1	1538.4	415	708.2	334.7	2.86933	0.002699	1.52072	up	--	--	synaptonemal complex central element protein 2	--	--	--	--	--	--
Cluster-4389.3893;orf1	XP_011452284.1 PREDICTED: ceramide-1-phosphate transfer protein [Crassostrea gigas]	-	845.1	811.2	1181.4	475.8	423.9	406.7	2.17215	0.0131081	1.11913	up	4	Cellular Component:cytoplasm (GO:0005737),Molecular Function:glycolipid transporter activity (GO:0017089),Biological Process:glycolipid transport (GO:0046836),Molecular Function:glycolipid binding (GO:0051861)	--	--	--	--	--	--	IPR014830 [Glycolipid transfer protein domain]
Cluster-4578.0;	-	-	403.4	707.2	545.3	221	219.6	177.7	2.67815	0.0176863	1.42124	up	--	--	dynein heavy chain, axonemal	--	ko05016 Huntington's disease	--	--	--	--
Cluster-7400.0;orf1	XP_019930331.1 PREDICTED: pericentriolar material 1 protein-like [Crassostrea gigas]	-	576.6	903.2	908.5	277.6	253	329.9	2.77548	0.0104664	1.47274	up	--	--	pericentriolar material 1 protein	--	--	--	--	--	--
Cluster-4389.12344;orf1	XP_022335549.1 protein regulator of cytokinesis 1-like isoform X1 [Crassostrea virginica]	-	1133.9	1712.1	1418.9	560.9	552.3	479	2.67862	0.0308199	1.42149	up	--	--	protein regulator of cytokinesis 1	--	--	--	--	--	--
Cluster-4389.14145;orf1	XP_014663596.1 PREDICTED: uncharacterized protein LOC106806241 isoform X1 [Priapulus caudatus]	-	1675.9	2018.1	1960.4	899.5	988.8	903.3	2.02551	0.00096203	1.01828	up	--	--	--	--	--	--	--	--	IPR006888 [XLR/SYCP3/FAM9 domain]
Cluster-4389.7090;orf1	OWF37147.1 Translocon-associated protein subunit gamma [Mizuhopecten yessoensis]	-	1787.9	1650.8	576.7	4155.4	3440.3	4672	0.327315	0.00628193	-1.61125	down	2	Biological Process:SRP-dependent cotranslational protein targeting to membrane (GO:0006614),Cellular Component:integral component of membrane (GO:0016021)	translocon-associated protein subunit gamma	--	ko04141 Protein processing in endoplasmic reticulum	--	--	--	IPR009779 [Translocon-associated protein subunit gamma]
Cluster-15409.0;orf1	XP_021354185.1 cytochrome b5-like [Mizuhopecten yessoensis]	-	659.2	413	350	1289	1419.1	1460.3	0.341186	0.00104472	-1.55137	down	--	--	--	--	--	--	--	--	IPR001199 [Cytochrome b5-like heme/steroid binding domain]
Cluster-4389.7933;orf1	XP_011438883.1 PREDICTED: ferritin, lower subunit [Crassostrea gigas]	-	344.4	295.4	284.7	925.3	888.1	1123.4	0.314798	0.000878022	-1.6675	down	2	Biological Process:cellular iron ion homeostasis (GO:0006879),Molecular Function:ferric iron binding (GO:0008199)	--	--	--	Ferritin	P	Inorganic ion transport and metabolism ;	IPR008331 [Ferritin/DPS protein domain]
Cluster-4389.15434;orf1	XP_021368212.1 tRNA (cytosine(38)-C(5))-methyltransferase-like isoform X1 [Mizuhopecten yessoensis]	-	351.3	348.1	476.9	147.3	90.2	114.7	3.33986	0.0038015	1.73979	up	--	--	tRNA (cytosine38-C5)-methyltransferase	2.1.1.204	--	Site-specific DNA-cytosine methylase	L	Replication, recombination and repair ;	IPR029063 [S-adenosyl-L-methionine-dependent methyltransferase]
Cluster-4389.13107;orf1	XP_011432603.1 PREDICTED: gamma-aminobutyric acid receptor-associated protein-like 2 [Crassostrea gigas]	-	1846.5	3059.7	1967.2	1167.9	930.4	1280.6	2.03421	0.0434048	1.02447	up	--	--	GABA(A) receptor-associated protein	--	ko04068 FoxO signaling pathway ko04136 Autophagy - other ko04137 Mitophagy - animal ko04140 Autophagy - animal ko04212 Longevity regulating pathway - worm ko04371 Apelin signaling pathway ko04621 NOD-like receptor signaling pathway ko04727 GABAergic synapse ko05167 Kaposi's sarcoma-associated herpesvirus infection	--	--	--	IPR004241 [Autophagy protein Atg8 ubiquitin-like]
Cluster-4389.2579;orf1	XP_021346230.1 myb-like protein X [Mizuhopecten yessoensis]	-	434.6	617.1	600.1	244.9	282.2	231	2.17887	0.00776081	1.12358	up	--	--	--	--	--	--	--	--	--
Cluster-4389.13360;orf2	XP_019920748.1 PREDICTED: leucine-rich repeat-containing protein 27 isoform X1 [Crassostrea gigas]	-	901.3	1338.1	1048.3	475.7	552.7	454.3	2.21737	0.0102869	1.14885	up	1	Molecular Function:protein binding (GO:0005515)	--	--	--	Leucine-rich repeat (LRR) protein	K	Transcription ;	IPR001611 [Leucine-rich repeat]
Cluster-19606.0;orf1	OPL32938.1 hypothetical protein AM593_05241, partial [Mytilus galloprovincialis]	-	1014.7	2058.1	1498.9	497.4	614	360.6	3.10577	0.0290908	1.63495	up	--	--	--	--	--	--	--	--	IPR025254 [Domain of unknown function DUF4201]
Cluster-4389.3791;orf1	XP_022299253.1 uncharacterized protein LOC111108050 isoform X3 [Crassostrea virginica]	-	634.5	1053.5	911.3	358.3	377.7	311.4	2.48167	0.0489801	1.31131	up	--	--	--	--	--	--	--	--	--
Cluster-4389.9571;orf1	XP_021353824.1 DCN1-like protein 3 [Mizuhopecten yessoensis]	-	553.7	752.8	856.6	334.6	351.6	307.5	2.17681	0.0456852	1.12222	up	--	--	DCN1-like protein 3	--	--	--	--	--	IPR005176 [Potentiating neddylation domain]
Cluster-10172.0;orf1	XP_021355982.1 uncharacterized protein C6orf163 homolog [Mizuhopecten yessoensis]	-	571.9	874.6	1148.9	272.4	341.7	187.3	3.23858	0.0256665	1.69536	up	--	--	--	--	--	--	--	--	--
Cluster-4389.15705;orf1	XP_011417412.1 PREDICTED: uncharacterized protein LOC105320961 isoform X2 [Crassostrea gigas]	-	848.6	1226.7	1119.3	336.1	425.3	296.2	3.02061	0.00389036	1.59484	up	3	Molecular Function:catalytic activity (GO:0003824),Molecular Function:calcium ion binding (GO:0005509),Biological Process:metabolic process (GO:0008152)	--	--	--	Nicotinamidase-related amidase	HR	Coenzyme transport and metabolism ; General function prediction only ;	IPR000868 [Isochorismatase-like] ; IPR002048[EF-hand domain]
Cluster-12884.0;orf1	XP_019928074.1 PREDICTED: uncharacterized protein LOC105341147 isoform X3 [Crassostrea gigas]	-	298.5	258.7	270.6	566.3	741.6	774.4	0.397541	0.00311805	-1.33082	down	--	--	--	--	--	--	--	--	--
Cluster-4389.1273;orf1	XP_022303568.1 sorcin-like isoform X1 [Crassostrea virginica]	-	334	612.7	436	233.6	203.9	167	2.28734	0.0361976	1.19367	up	1	Molecular Function:calcium ion binding (GO:0005509)	--	--	--	--	--	--	IPR002048 [EF-hand domain]
Cluster-4621.0;	-	-	105.8	88.3	91.6	220.1	177.9	182.9	0.491823	0.00237022	-1.02379	down	2	Molecular Function:hydrogen ion transmembrane transporter activity (GO:0015078),Biological Process:ATP hydrolysis coupled proton transport (GO:0015991)	V-type H+-transporting ATPase subunit a	--	ko00190 Oxidative phosphorylation ko01100 Metabolic pathways ko04142 Lysosome ko04145 Phagosome ko04721 Synaptic vesicle cycle ko04966 Collecting duct acid secretion ko05110 Vibrio cholerae infection ko05120 Epithelial cell signaling in Helicobacter pylori infection ko05152 Tuberculosis ko05165 Human papillomavirus infection ko05323 Rheumatoid arthritis	--	--	--	IPR002490 [V-type ATPase, V0 complex, 116kDa subunit family]
Cluster-8264.0;orf1	XP_021346720.1 guanine deaminase-like [Mizuhopecten yessoensis]	-	307.9	348	290.7	179.9	142.8	144.4	2.02655	0.00155711	1.01902	up	--	--	guanine deaminase	3.5.4.3	ko00230 Purine metabolism ko01100 Metabolic pathways	--	--	--	--
Cluster-4389.4403;orf1	CAA77069.1 calmodulin [Suberites domuncula]	-	339.5	529.6	526.9	196	242.6	155.5	2.34977	0.0168972	1.23252	up	1	Molecular Function:calcium ion binding (GO:0005509)	calmodulin	--	ko04014 Ras signaling pathway ko04015 Rap1 signaling pathway ko04020 Calcium signaling pathway ko04022 cGMP-PKG signaling pathway ko04024 cAMP signaling pathway ko04070 Phosphatidylinositol signaling system ko04114 Oocyte meiosis ko04218 Cellular senescence ko04261 Adrenergic signaling in cardiomyocytes ko04270 Vascular smooth muscle contraction ko04371 Apelin signaling pathway ko04713 Circadian …	Ca2+-binding protein, EF-hand superfamily	T	Signal transduction mechanisms ;	IPR002048 [EF-hand domain]
Cluster-17764.0;orf1	ELU10262.1 hypothetical protein CAPTEDRAFT_156752 [Capitella teleta]	-	527.9	284.8	434	1300.5	651.6	1054.1	0.41471	0.0439209	-1.26983	down	3	Molecular Function:monooxygenase activity (GO:0004497),Molecular Function:copper ion binding (GO:0005507),Biological Process:oxidation-reduction process (GO:0055114)	peptidylglycine monooxygenase	1.14.17.3	--	Cytochrome c, mono- and diheme variants	C	Energy production and conversion ;	IPR000323 [Copper type II, ascorbate-dependent monooxygenase, N-terminal] ; IPR024548[Copper type II ascorbate-dependent monooxygenase, C-terminal]
Cluster-4389.11462;orf1	XP_021355542.1 uncharacterized protein C2orf42 homolog isoform X2 [Mizuhopecten yessoensis]	-	864.5	1177.4	998.3	407.7	548.9	396.3	2.24717	0.00548271	1.16811	up	--	--	--	--	--	--	--	--	IPR029269 [Putative treble-clef, zinc-finger domain]
Cluster-4389.11486;orf1	XP_022322551.1 cilia- and flagella-associated protein 65-like isoform X2 [Crassostrea virginica]	-	402	674.6	524.2	222.6	333.4	237.2	2.01815	0.035369	1.01304	up	--	--	--	--	--	--	--	--	--
Cluster-20294.0;orf1	XP_021367689.1 maltase 2-like isoform X1 [Mizuhopecten yessoensis]	-	185.9	241.8	165.9	471.5	643.2	372.5	0.399139	0.0223499	-1.32504	down	2	Molecular Function:catalytic activity (GO:0003824),Biological Process:carbohydrate metabolic process (GO:0005975)	solute carrier family 3 (neutral and basic amino acid transporter), member 1	--	ko04974 Protein digestion and absorption	Glycosidase	G	Carbohydrate transport and metabolism ;	IPR006047 [Glycosyl hydrolase, family 13, catalytic domain]
Cluster-4389.12144;orf1	OPL20885.1 hypothetical protein AM593_07950, partial [Mytilus galloprovincialis]	-	715.3	1474.1	1096	440.2	568.5	323.9	2.46541	0.0474298	1.30183	up	--	--	--	--	--	--	--	--	--
Cluster-4389.3279;	-	-	363.9	526.9	442.4	228	241.9	189.8	2.02092	0.0105896	1.01501	up	--	--	--	--	--	--	--	--	--
Cluster-4389.11468;orf1	XP_018569292.1 dynein light chain 1, cytoplasmic isoform X1 [Anoplophora glabripennis]	-	58.2	61.3	36.8	113.7	92.6	148.2	0.440903	0.0211634	-1.18147	down	2	Biological Process:microtubule-based process (GO:0007017),Cellular Component:dynein complex (GO:0030286)	dynein light chain LC8-type	--	ko04962 Vasopressin-regulated water reabsorption	--	--	--	IPR001372 [Dynein light chain, type 1/2]
Cluster-20471.0;orf1	XP_011443912.1 PREDICTED: leucine-rich repeat-containing protein 45 [Crassostrea gigas]	-	238	322.3	358.3	155.5	138.3	111.7	2.26535	0.0106754	1.17973	up	1	Molecular Function:protein binding (GO:0005515)	--	--	--	Leucine-rich repeat (LRR) protein	K	Transcription ;	IPR001611 [Leucine-rich repeat]
Cluster-4389.16093;orf1	OWF42924.1 Transmembrane protein 59 [Mizuhopecten yessoensis]	-	203.4	170.2	175.2	591.6	377.1	594.7	0.35103	0.0400684	-1.51033	down	--	--	--	--	--	--	--	--	IPR022065 [Uncharacterised protein family, TMEM59]
Cluster-22105.0;orf1	XP_021358492.1 DET1- and DDB1-associated protein 1-like [Mizuhopecten yessoensis]	-	247.2	453.1	420.2	172.4	203.4	152	2.12296	0.0394582	1.08608	up	--	--	DET1- and DDB1-associated protein 1	--	--	--	--	--	IPR018276 [DET1- and DDB1-associated protein 1, N-terminal]
Cluster-4389.5322;orf1	XP_022339623.1 MORN repeat-containing protein 3-like [Crassostrea virginica]	-	201.1	330.5	318.3	136.3	158.8	120.5	2.045	0.0275646	1.0321	up	--	--	--	--	--	Uncharacterized conserved protein	S	Function unknown ;	IPR003409 [MORN motif]
Cluster-4389.11466;	-	-	432.6	714.1	636.1	278.7	206.4	252.8	2.41605	0.0157994	1.27265	up	--	--	--	--	--	--	--	--	--
Cluster-4389.16561;orf1	XP_011413646.1 PREDICTED: leucine zipper transcription factor-like protein 1 isoform X1 [Crassostrea gigas]	-	915.7	1171	1120	585	374.1	640.7	2.00444	0.00892218	1.0032	up	--	--	leucine zipper transcription factor-like protein 1	--	--	--	--	--	--
Cluster-4389.2291;orf1	XP_022297817.1 dual specificity tyrosine-phosphorylation-regulated kinase 2-like [Crassostrea virginica]	-	319.5	488.6	487.2	200.7	190.8	173.1	2.29419	0.0466691	1.19799	up	3	Molecular Function:protein kinase activity (GO:0004672),Molecular Function:ATP binding (GO:0005524),Biological Process:protein phosphorylation (GO:0006468)	dual specificity tyrosine-phosphorylation-regulated kinase 2/3/4	2.7.12.1		Periplasmic component of the Tol biopolymer transport system	U	Intracellular trafficking, secretion, and vesicular transport ;	IPR000719 [Protein kinase domain]
Cluster-4389.7646;orf1	XP_021359198.1 uncharacterized protein LOC110454129 [Mizuhopecten yessoensis]	-	67	63.2	43.9	148.4	90.2	140.8	0.458882	0.0251521	-1.1238	down	--	--	--	--	--	Glycosyltransferase, GT2 family	G	Carbohydrate transport and metabolism ;	--
Cluster-4389.16439;	-	-	179.4	162.2	110.1	436.2	365.2	389.5	0.379293	0.00111786	-1.39862	down	--	--	fucokinase	2.7.1.52	ko00051 Fructose and mannose metabolism ko00520 Amino sugar and nucleotide sugar metabolism ko01100 Metabolic pathways	Predicted kinase related to galactokinase and mevalonate kinase	R	General function prediction only ;	IPR012887 [L-fucokinase]
Cluster-4389.3498;orf1	XP_021355717.1 partner of Y14 and mago-like [Mizuhopecten yessoensis]	-	270.5	278.1	178.3	635	388.9	756.6	0.408256	0.0357619	-1.29245	down	--	--	partner of Y14 and mago	--	ko03013 RNA transport ko03015 mRNA surveillance pathway	--	--	--	IPR015362 [WIBG family]
Cluster-4389.13080;orf1	XP_011428566.1 PREDICTED: paramyosin isoform X1 [Crassostrea gigas]	-	89.4	145	126.1	47.6	64.5	50.4	2.21846	0.0182908	1.14956	up	--	--	myosin heavy chain	--	ko04530 Tight junction	--	--	--	IPR031981 [Mitochondria-eating protein, C-terminal domain]
Cluster-18098.1;	-	-	410.4	205.7	312.3	590.5	504.7	818.7	0.485083	0.0413411	-1.0437	down	--	--	epidermal growth factor receptor kinase substrate 8	--	--	--	--	--	--
Cluster-17643.0;orf1	XP_022318700.1 protein PIH1D3-like [Crassostrea virginica]	-	370.8	655.4	701.1	181.5	186.1	234.2	2.87022	0.0230964	1.52116	up	--	--	--	--	--	--	--	--	IPR012981 [PIH1 family]
Cluster-4389.11985;orf1	XP_015763651.1 PREDICTED: membrane-anchored junction protein-like isoform X1 [Acropora digitifera]	-	510.4	678.6	775.3	277	235.1	225.4	2.66346	0.00662163	1.4133	up	--	--	--	--	--	--	--	--	--
Cluster-4389.9031;orf1	XP_011437830.1 PREDICTED: chromosome-associated kinesin KIF4 isoform X1 [Crassostrea gigas]	-	260.6	423.6	296.8	206	99.2	173.1	2.05101	0.046056	1.03634	up	4	Molecular Function:microtubule motor activity (GO:0003777),Molecular Function:ATP binding (GO:0005524),Biological Process:microtubule-based movement (GO:0007018),Molecular Function:microtubule binding (GO:0008017)	kinesin family member 4/21/27	--	--	--	--	--	IPR001752 [Kinesin motor domain]
Cluster-7807.0;orf1	XP_022310193.1 LOW QUALITY PROTEIN: ciliogenesis-associated TTC17-interacting protein-like [Crassostrea virginica]	-	746	1306.9	1194.1	346.8	322.4	288.8	3.38935	0.0456767	1.76101	up	--	--	--	--	--	--	--	--	IPR003117 [cAMP-dependent protein kinase regulatory subunit, dimerization-anchoring domain]
Cluster-3943.0;	-	-	241.9	475.4	451.3	137.4	196.2	161.2	2.36176	0.0418874	1.23986	up	--	--	--	--	--	--	--	--	--
Cluster-13789.0;	-	-	1321	1249.7	937.5	1997.7	2793	2258.8	0.497652	0.0107785	-1.00679	down	--	--	hypoxia up-regulated 1	--	ko04141 Protein processing in endoplasmic reticulum	Molecular chaperone DnaK (HSP70)	O	Posttranslational modification, protein turnover, chaperones ;	IPR013126 [Heat shock protein 70 family]
Cluster-4389.5364;	-	-	237.4	361.4	319	138.9	140.7	136.9	2.2036	0.0441771	1.13986	up	--	--	--	--	--	--	--	--	--
Cluster-7029.0;orf1	XP_022332106.1 GTP-binding protein 2-like [Crassostrea virginica]	-	204.8	323.1	278.3	110.6	133.3	85.2	2.44971	0.0128707	1.29261	up	--	--	--	--	--	GTPase	R	General function prediction only ;	--
Cluster-6297.0;orf1	XP_011439843.1 PREDICTED: echinoderm microtubule-associated protein-like 6 isoform X2 [Crassostrea gigas]	-	84.5	45.7	47	126	115.3	142.3	0.46194	0.0100136	-1.11422	down	1	Molecular Function:protein binding (GO:0005515)	echinoderm microtubule-associated protein-like 6	--	--	WD40 repeat	R	General function prediction only ;	IPR001680 [WD40 repeat]
Cluster-5301.1;	-	-	300.8	569.9	454.3	197.7	218.6	164.3	2.28212	0.0355225	1.19038	up	--	--	--	--	--	--	--	--	--
Cluster-4389.10337;orf2	XP_022335372.1 targeting protein for Xklp2 homolog isoform X1 [Crassostrea virginica]	-	551.3	939.5	1036.5	158.3	151	54.3	6.95077	0.00899956	2.79717	up	--	--	targeting protein for Xklp2	--	--	--	--	--	--
Cluster-14129.0;orf1	XP_022287594.1 anoctamin-4-like isoform X3 [Crassostrea virginica]	-	560.1	321.1	426.7	955.4	921.1	1103.1	0.438952	0.00330273	-1.18787	down	1	Molecular Function:protein dimerization activity (GO:0046983)	anoctamin-4	--	--	--	--	--	IPR007632 [Anoctamin] ; IPR032394[Anoctamin, dimerisation domain]
Cluster-17554.0;orf1	XP_011427743.1 PREDICTED: uncharacterized protein LOC105328523 [Crassostrea gigas]	-	290.2	219.1	296.8	659.4	434.4	691.2	0.451597	0.0181685	-1.14689	down	--	--	--	--	--	--	--	--	--
Cluster-14322.1;orf1	XP_022289970.1 alpha-ketoglutarate-dependent dioxygenase alkB homolog 3-like [Crassostrea virginica]	-	316.3	417	497.4	108.7	150.7	58.4	3.87256	0.00662478	1.95329	up	--	--	mRNA N1-methyladenine demethylase	1.14.11.54	--	Alkylated DNA repair dioxygenase AlkB	L	Replication, recombination and repair ;	IPR027450 [Alpha-ketoglutarate-dependent dioxygenase AlkB-like]
Cluster-4389.2746;orf1	XP_021339332.1 nucleoside diphosphate-linked moiety X motif 8-like isoform X2 [Mizuhopecten yessoensis]	-	28.3	26.1	33.1	63	41.7	71.6	0.496313	0.0315514	-1.01068	down	1	Molecular Function:hydrolase activity (GO:0016787)	nudix motif 8	3.6.1.-	--	8-oxo-dGTP pyrophosphatase MutT and related house-cleaning NTP pyrophosphohydrolases, NUDIX family	V	Defense mechanisms ;	IPR000086 [NUDIX hydrolase domain]
Cluster-4389.12025;orf1	OPL20282.1 hypothetical protein AM593_02848, partial [Mytilus galloprovincialis]	-	319.2	349.8	408.4	150.7	191.3	144.8	2.21323	0.00278073	1.14615	up	--	--	--	--	--	2-polyprenyl-3-methyl-5-hydroxy-6-metoxy-1,4-benzoquinol methylase	H	Coenzyme transport and metabolism ;	--
Cluster-8475.1;	-	-	30.9	37.9	21.1	82.2	119.3	70.7	0.330272	0.0170664	-1.59827	down	2	Biological Process:transport (GO:0006810),Cellular Component:integral component of membrane (GO:0016021)	p24 family protein gamma-3	--	--	--	--	--	IPR009038 [GOLD domain]
Cluster-1649.0;orf1	XP_011439362.1 PREDICTED: chloride channel CLIC-like protein 1 [Crassostrea gigas]	-	227.8	123.3	150.6	339.5	348.3	431.2	0.448347	0.00860517	-1.15731	down	--	--	chloride channel CLIC-like protein 1	--	--	--	--	--	--
Cluster-4389.1134;	-	-	419.1	612	526.8	175.8	227.7	197	2.59434	0.00525719	1.37537	up	--	--	transient receptor potential cation channel subfamily M member 2	3.6.1.13	ko04621 NOD-like receptor signaling pathway ko04921 Oxytocin signaling pathway	--	--	--	--
Cluster-19389.1;	-	-	396.2	438.7	514.3	159.2	130.6	154.1	3.03942	0.00106643	1.6038	up	--	--	small subunit ribosomal protein S35	--	--	--	--	--	--
Cluster-19193.0;orf1	XP_021363441.1 uncharacterized protein LOC110456804 isoform X1 [Mizuhopecten yessoensis]	-	676.7	910.7	920.8	345.2	402.1	320.2	2.3496	0.00449972	1.23242	up	--	--	--	--	--	--	--	--	--
Cluster-4389.11273;orf1	XP_011450374.1 PREDICTED: uncharacterized protein LOC105344320 [Crassostrea gigas]	-	423.2	700.9	678.9	275.5	292.8	220.7	2.28517	0.0211219	1.1923	up	1	Cellular Component:cytoskeleton (GO:0005856)	centriole, cilia and spindle-associated protein	--	--	--	--	--	IPR029774 [Centriole, cilia and spindle-associated protein]
Cluster-4389.15630;	-	-	572.1	810.7	546.6	306.2	259.2	328.5	2.15841	0.0162915	1.10997	up	--	--	sister chromatid cohesion protein PDS5	--	--	--	--	--	--
Cluster-4389.12287;orf1	XP_022309742.1 uncharacterized protein C10orf67, mitochondrial-like isoform X6 [Crassostrea virginica]	-	273.9	487.8	440.1	154.2	231.9	139.8	2.28523	0.0335495	1.19234	up	--	--	--	--	--	--	--	--	--
Cluster-15811.0;orf1	XP_022341584.1 E3 ubiquitin-protein ligase RNF31-like [Crassostrea virginica]	-	52.1	49	44.9	125.5	87	120.8	0.438044	0.00710957	-1.19085	down	--	--	E3 ubiquitin-protein ligase RNF31	2.3.2.27	ko04217 Necroptosis ko04621 NOD-like receptor signaling pathway	--	--	--	IPR002867 [IBR domain] ; IPR032065[E3 ubiquitin-protein ligase RNF31, UB-associated-like domain]
Cluster-4389.12968;orf1	XP_021340334.1 RING finger protein 212B-like isoform X2 [Mizuhopecten yessoensis]	-	753	702.4	987.5	324.1	351.5	281.7	2.55186	0.00535024	1.35155	up	2	Molecular Function:protein binding (GO:0005515),Molecular Function:zinc ion binding (GO:0008270)	--	--	--	--	--	--	IPR001841 [Zinc finger, RING-type]
Cluster-18499.0;orf1	XP_022293525.1 uncharacterized protein LOC111104083 isoform X1 [Crassostrea virginica]	-	232.4	228.3	213.6	638.3	993.3	1149.7	0.242441	0.0432281	-2.0443	down	1	Biological Process:oxidation-reduction process (GO:0055114)	(R)-mandelonitrile oxidase	1.1.3.49	--	Choline dehydrogenase or related flavoprotein	IR	Lipid transport and metabolism ; General function prediction only ;	IPR007867 [Glucose-methanol-choline oxidoreductase, C-terminal]
Cluster-18079.0;	-	-	68.3	53.5	47.7	116.5	113.5	114.4	0.49216	0.00971939	-1.0228	down	1	Molecular Function:ubiquitin-protein transferase activity (GO:0004842)	E3 ubiquitin-protein ligase NEDD4	2.3.2.26	ko04120 Ubiquitin mediated proteolysis ko04144 Endocytosis ko04530 Tight junction ko05169 Epstein-Barr virus infection	--	--	--	IPR000569 [HECT domain]
Cluster-8452.0;orf1	OWF35340.1 hypothetical protein KP79_PYT03908 [Mizuhopecten yessoensis]	-	345.2	550.4	465.6	253.6	210.8	211.8	2.01301	0.020259	1.00936	up	--	--	--	--	--	--	--	--	--
Cluster-19771.0;orf1	XP_022293238.1 uncharacterized protein LOC111103909 [Crassostrea virginica]	-	183.8	144.4	171.5	327.3	327.9	346.7	0.498752	0.000227115	-1.0036	down	--	--	--	--	--	--	--	--	--
Cluster-20419.0;orf1	XP_009051273.1 hypothetical protein LOTGIDRAFT_151687 [Lottia gigantea]	-	330.5	629.1	489.9	222.2	244.1	171.4	2.27301	0.0382709	1.18461	up	--	--	--	--	--	--	--	--	IPR027887 [Protein of unknown function DUF4464]
Cluster-13542.0;orf1	XP_022080520.1 borealin-like [Acanthaster planci]	-	643.4	967.1	889.9	350	220	357.6	2.69556	0.00813624	1.43058	up	--	--	Borealin	--	--	--	--	--	IPR018851 [Borealin, N-terminal] ; IPR018867[Cell division protein borealin]
Cluster-8332.0;orf1	XP_022332146.1 YLP motif-containing protein 1-like isoform X2 [Crassostrea virginica]	-	541.7	459.7	546.6	159.7	184.3	155	3.1022	0.00029445	1.63329	up	--	--	YLP motif-containing protein 1	--	--	--	--	--	--
Cluster-4389.16924;orf1	XP_021340496.1 uncharacterized protein LOC110441626 [Mizuhopecten yessoensis]	-	54.7	123.9	95.5	36.1	38.1	25.8	2.741	0.0469138	1.4547	up	--	--	--	--	--	--	--	--	--
Cluster-4389.5165;orf1	XP_021369909.1 E3 ubiquitin-protein ligase Hakai-like isoform X1 [Mizuhopecten yessoensis]	-	181.2	149	215.5	82.3	60.2	87.9	2.36849	0.00743971	1.24397	up	--	--	E3 ubiquitin-protein ligase Hakai	2.3.2.27	--	--	--	--	--
Cluster-6699.0;orf1	XP_021345686.1 unconventional myosin-Va-like isoform X1 [Mizuhopecten yessoensis]	-	44.1	40.5	37.3	88	80.7	79	0.492128	0.000244932	-1.0229	down	--	--	myosin V	--	--	--	--	--	IPR002710 [Dilute domain]
Cluster-17150.0;orf1	KOF75045.1 hypothetical protein OCBIM_22035303mg [Octopus bimaculoides]	-	298.1	190.8	333.8	121.8	141.8	107.7	2.21573	0.0269693	1.14778	up	2	Cellular Component:intracellular (GO:0005622),Biological Process:ER to Golgi vesicle-mediated transport (GO:0006888)	trafficking protein particle complex subunit 2	--	--	--	--	--	IPR006722 [Trafficking protein particle complex subunit 2]
Cluster-4389.11864;	-	-	243.2	238.4	239	91.1	100.2	62	2.84485	0.00482908	1.50835	up	--	--	polycystin 2	--	--	--	--	--	IPR013122 [Polycystin cation channel, PKD1/PKD2]
Cluster-4986.0;orf1	XP_021354243.1 anoctamin-10-like isoform X2 [Mizuhopecten yessoensis]	-	217.4	120.1	161.7	294.6	375.1	377.3	0.476791	0.00958172	-1.06857	down	--	--	anoctamin-10	--	--	--	--	--	IPR007632 [Anoctamin]
Cluster-9951.0;	-	-	1175.6	1641	1795.2	479.2	676.1	504.3	2.77886	0.00741372	1.47449	up	--	--	--	--	--	--	--	--	--
Cluster-4389.9170;orf1	XP_022333810.1 protein max-like isoform X1 [Crassostrea virginica]	-	243.3	339.9	279.9	115.1	105.7	96.8	2.71757	0.00315664	1.44232	up	1	Molecular Function:protein dimerization activity (GO:0046983)	Max protein	--	ko04010 MAPK signaling pathway ko05200 Pathways in cancer ko05202 Transcriptional misregulation in cancer ko05222 Small cell lung cancer	--	--	--	IPR011598 [Myc-type, basic helix-loop-helix (bHLH) domain]
Cluster-21193.0;orf1	XP_019930691.1 PREDICTED: dixin isoform X2 [Crassostrea gigas]	-	33.9	20.3	22.4	44	61.1	48.5	0.498698	0.0180416	-1.00376	down	--	--	--	--	--	--	--	--	--
Cluster-4389.6597;	-	-	188.7	412.5	357.7	27.8	76.2	9.8	8.42619	0.0159656	3.07488	up	--	--	--	--	--	Membrane protein involved in colicin uptake	M	Cell wall/membrane/envelope biogenesis ;	--
Cluster-3325.0;orf1	XP_021349650.1 E3 ubiquitin-protein ligase CCNB1IP1-like isoform X1 [Mizuhopecten yessoensis]	-	422.7	666.8	542	139.8	152.2	205.4	3.28006	0.00670632	1.71372	up	2	Molecular Function:protein binding (GO:0005515),Molecular Function:zinc ion binding (GO:0008270)	E3 ubiquitin-protein ligase CCNP1IP1	2.3.2.27	--	--	--	--	IPR001841 [Zinc finger, RING-type]
Cluster-4389.15996;orf1	XP_022338404.1 zinc finger protein 354B-like [Crassostrea virginica]	-	1272.7	1402.5	1075.7	213.9	116.2	181.1	7.33744	0.000404918	2.87528	up	1	Molecular Function:metal ion binding (GO:0046872)	--	--	--	FOG: Zn-finger	R	General function prediction only ;	IPR007087 [Zinc finger, C2H2]
Cluster-6477.0;orf1	XP_022303097.1 uncharacterized protein LOC111110779 [Crassostrea virginica]	-	153	163.2	235.5	68.4	66.4	67.9	2.72176	0.0463177	1.44454	up	--	--	--	--	--	Precorrin-6B methylase 2	H	Coenzyme transport and metabolism ;	IPR006342 [Methyltransferase FkbM]
Cluster-4389.8655;	-	-	107.8	65.9	78.5	344.7	251.5	419.9	0.248204	0.00714978	-2.0104	down	--	--	--	--	--	--	--	--	--
Cluster-4389.16421;	-	-	381.2	406.8	724.3	107.6	189.1	80.6	4.00822	0.0302731	2.00296	up	--	--	--	--	--	--	--	--	--
Cluster-22099.0;orf1	XP_001310118.1 viral A-type inclusion protein [Trichomonas vaginalis G3]	-	87.8	128.6	132.2	60.8	54.9	52.3	2.075	0.014103	1.05311	up	--	--	--	--	--	--	--	--	--
Cluster-21068.0;orf1	OPL32699.1 hypothetical protein AM593_09009, partial [Mytilus galloprovincialis]	-	79.2	96.8	124.6	40.7	46.1	34.8	2.47204	0.0118451	1.3057	up	--	--	--	--	--	--	--	--	--
Cluster-660.0;	-	-	31.9	57.6	50.3	12.2	11.4	12.9	3.83014	0.045532	1.9374	up	--	--	dynein heavy chain, axonemal	--	ko05016 Huntington's disease	--	--	--	--
Cluster-5636.0;	-	-	587.4	517.6	839	329.1	213.2	310.2	2.28035	0.024929	1.18926	up	2	Molecular Function:nucleic acid binding (GO:0003676),Molecular Function:exonuclease activity (GO:0004527)	5'-3' exoribonuclease 1	3.1.13.-	ko03008 Ribosome biogenesis in eukaryotes ko03018 RNA degradation	--	--	--	IPR004859 [Putative 5-3 exonuclease]
Cluster-21898.0;orf2	XP_011454468.1 PREDICTED: uncharacterized protein LOC105347200 isoform X5 [Crassostrea gigas]	-	238.2	416.5	387.1	172.8	198.6	135.2	2.05645	0.0374233	1.04016	up	--	--	--	--	--	--	--	--	--
Cluster-4389.2303;	-	-	613.8	801.8	763.1	245.9	278.6	199.8	3.00801	0.00141804	1.58881	up	--	--	golgi-specific brefeldin A-resistance guanine nucleotide exchange factor 1	--	ko04144 Endocytosis	--	--	--	--
Cluster-4389.4500;orf1	XP_021364487.1 uncharacterized protein LOC110457500 [Mizuhopecten yessoensis]	-	282.5	425.4	411.1	133.3	211	134.7	2.33612	0.0150019	1.22411	up	--	--	--	--	--	--	--	--	IPR001251 [CRAL-TRIO lipid binding domain] ; IPR011074[CRAL/TRIO, N-terminal domain]
Cluster-4389.16791;orf1	XP_022338334.1 leucine-rich repeat protein soc-2 homolog [Crassostrea virginica]	-	90.7	164	134.2	56.1	65.1	52.8	2.23506	0.0294693	1.16031	up	1	Molecular Function:protein binding (GO:0005515)	--	--	--	Leucine-rich repeat (LRR) protein	K	Transcription ;	IPR001611 [Leucine-rich repeat]
Cluster-4389.16450;orf1	XP_011438297.1 PREDICTED: UPF0687 protein C20orf27 homolog [Crassostrea gigas]	-	657.4	1001.6	817.8	354.4	211.4	337.6	2.74164	0.00863034	1.45504	up	--	--	--	--	--	--	--	--	IPR026794 [Uncharacterised protein family UPF0687]
Cluster-1109.1;orf1	XP_005101529.1 PREDICTED: E3 ubiquitin-protein ligase RNF144A-like [Aplysia californica]	-	172.7	228.4	219.5	71.1	78.1	62.1	2.93706	0.00158588	1.55437	up	--	--	E3 ubiquitin-protein ligase RNF144	2.3.2.27	--	--	--	--	IPR002867 [IBR domain]
Cluster-15816.0;orf1	XP_021354502.1 transmembrane protein 222-like [Mizuhopecten yessoensis]	-	629.8	460	508.5	249.5	201.4	226.8	2.35842	0.00423461	1.23782	up	--	--	transmembrane protein 222	--		--	--	--	IPR008496 [Protein of unknown function DUF778]
Cluster-4389.11865;orf1	XP_021379572.1 Golgi to ER traffic protein 4 homolog [Mizuhopecten yessoensis]	-	1358.1	1433.8	836	201.5	142.9	120.6	7.80194	0.0286491	2.96383	up	--	--	--	--	--	--	--	--	IPR007317 [Uncharacterised protein family UPF0363]
Cluster-4389.5942;orf1	XP_011440911.1 PREDICTED: histone RNA hairpin-binding protein [Crassostrea gigas]	-	512.4	670	685.9	312.9	274.1	303.9	2.09709	0.00451817	1.06839	up	1	Molecular Function:RNA binding (GO:0003723)	histone RNA hairpin-binding protein	--	--	--	--	--	IPR029344 [Histone RNA hairpin-binding protein, RNA-binding domain]
Cluster-4389.5505;orf1	XP_021372153.1 uncharacterized protein LOC110462507 [Mizuhopecten yessoensis]	-	60.1	126.8	122.1	23.3	22.2	12.2	5.35529	0.0183673	2.42096	up	--	--	--	--	--	--	--	--	--
Cluster-4389.6203;orf1	XP_021367626.1 cysteine-rich PDZ-binding protein-like [Mizuhopecten yessoensis]	-	169.9	158.2	202	82.1	90.6	80.3	2.09526	0.00236978	1.06713	up	--	--	--	--	--	--	--	--	IPR019367 [PDZ-binding protein, CRIPT]
Cluster-4389.12412;orf1	XP_005101314.1 PREDICTED: meiosis expressed gene 1 protein homolog [Aplysia californica]	-	245.1	396.9	360.4	75.3	69	69.6	4.6863	0.028783	2.22845	up	1	Cellular Component:nucleus (GO:0005634)	--	--	--	--	--	--	IPR020186 [Meiosis-expressed gene 1 protein]
Cluster-13528.1;	-	-	58.5	98.4	85.4	33.7	41	36.5	2.17896	0.021579	1.12364	up	--	--	--	--	--	--	--	--	IPR027912 [Protein of unknown function DUF4486]
Cluster-14623.0;orf2	OWF41600.1 VWFA and cache domain-containing protein 1 [Mizuhopecten yessoensis]	-	100.5	61.5	67.6	162	150.5	176.2	0.469818	0.00370379	-1.08983	down	--	--	--	--	--	--	--	--	--
Cluster-15763.0;orf1	XP_019924286.1 PREDICTED: hydrocephalus-inducing protein isoform X8 [Crassostrea gigas]	-	193.7	244.4	304.1	97.3	116	106.7	2.31937	0.0121648	1.21374	up	--	--	hydrocephalus-inducing protein	--	--	--	--	--	IPR033768 [Hydin adenylate kinase-like domain]
Cluster-4389.14145;orf2	XP_014663596.1 PREDICTED: uncharacterized protein LOC106806241 isoform X1 [Priapulus caudatus]	-	136	208.7	253.5	84.3	104.6	54.4	2.45869	0.0335637	1.29789	up	--	--	--	--	--	--	--	--	--
Cluster-8988.0;	-	-	320.7	209.3	270.2	554.4	482.3	672.5	0.468172	0.00913135	-1.09489	down	1	Molecular Function:RNA binding (GO:0003723)	pumilio RNA-binding family	--	--	--	--	--	IPR001313 [Pumilio RNA-binding repeat]
Cluster-9170.0;orf1	XP_021372315.1 phosphatidylethanolamine N-methyltransferase-like [Mizuhopecten yessoensis]	-	272.2	415.3	499.7	194.4	146.6	182.5	2.26781	0.0311821	1.1813	up	--	--	--	--	ko00564 Glycerophospholipid metabolism ko01100 Metabolic pathways	--	--	--	IPR007318 [Phospholipid methyltransferase]
Cluster-4389.2783;orf1	XP_019918753.1 PREDICTED: uncharacterized abhydrolase domain-containing protein DDB_G0269086 isoform X8 [Crassostrea gigas]	-	513.1	605.3	671.5	248.7	177.7	222.7	2.75751	0.00165261	1.46337	up	--	--	--	--	--	--	--	--	IPR006993 [SH3-binding, glutamic acid-rich protein]
Cluster-4389.10405;orf1	XP_021356478.1 PEST proteolytic signal-containing nuclear protein-like [Mizuhopecten yessoensis]	-	217.5	368.8	321.9	122.4	132.4	105.4	2.52138	0.0158241	1.33421	up	1	Biological Process:protein ubiquitination (GO:0016567)	--	--	--	--	--	--	IPR029169 [PEST proteolytic signal-containing nuclear protein]
Cluster-17013.0;orf1	XP_011427744.1 PREDICTED: uncharacterized protein LOC105328524 [Crassostrea gigas]	-	53.1	33.4	38.9	96.1	78.4	114.4	0.43406	0.0102899	-1.20403	down	--	--	--	--	--	--	--	--	--
Cluster-9614.0;orf1	XP_011440549.1 PREDICTED: WW domain-binding protein 1 [Crassostrea gigas]	-	45.2	52	54.1	166.9	117.2	173.8	0.330421	0.026874	-1.59762	down	--	--	--	--	--	--	--	--	IPR021684 [WW domain-binding protein 1-like]
Cluster-4389.821;orf1	OWF43555.1 Ribonucleoprotein PTB-binding 2 [Mizuhopecten yessoensis]	-	180.8	278	171.2	75.5	104.5	108.8	2.18144	0.0332915	1.12528	up	--	--	--	--	--	--	--	--	--
Cluster-16978.0;orf1	XP_021378484.1 solute carrier family 25 member 45-like [Mizuhopecten yessoensis]	-	179.7	208.7	111.4	531.9	306	489.2	0.376611	0.0213093	-1.40885	down	--	--	solute carrier family 25, member 45/47	--	--	--	--	--	IPR018108 [Mitochondrial substrate/solute carrier]
Cluster-3403.0;	-	-	40.2	32.5	29.9	71.6	50.4	91.2	0.481238	0.0389026	-1.05518	down	3	Molecular Function:calcium ion binding (GO:0005509),Biological Process:homophilic cell adhesion via plasma membrane adhesion molecules (GO:0007156),Cellular Component:membrane (GO:0016020)	--	--	--	Large exoprotein involved in heme utilization or adhesion	U	Intracellular trafficking, secretion, and vesicular transport ;	IPR002126 [Cadherin]
Cluster-4389.3959;orf1	XP_013404395.1 ankyrin repeat domain-containing protein 61-like [Lingula anatina]	-	262	325.4	226.8	114.5	166.2	100.1	2.13813	0.0147217	1.09635	up	--	--	--	--	--	Ankyrin repeat	T	Signal transduction mechanisms ;	IPR020683 [Ankyrin repeat-containing domain]
Cluster-5004.0;orf1	XP_021349567.1 uncharacterized protein LOC110447907 [Mizuhopecten yessoensis]	-	193	343.1	272.1	141.2	107.6	145.3	2.05075	0.0373028	1.03615	up	--	--	--	--	--	--	--	--	--
Cluster-4389.5598;	-	-	282.8	510.9	467.4	159.6	141.2	110.9	3.06315	0.0165609	1.61502	up	4	Molecular Function:transporter activity (GO:0005215),Molecular Function:protein binding (GO:0005515),Biological Process:transport (GO:0006810),Cellular Component:membrane (GO:0016020)	solute carrier organic anion transporter family, member 3A	--	--	--	--	--	IPR002350 [Kazal domain] ; IPR004156[Organic anion transporter polypeptide OATP]
Cluster-13487.0;	-	-	46.2	76.5	66.3	107.8	192.3	124.4	0.44523	0.0454006	-1.16738	down	--	--	--	--	--	--	--	--	--
Cluster-10060.0;orf1	XP_022318216.1 protein C12orf4 homolog [Crassostrea virginica]	-	52.2	41	34.8	93.4	125.4	102.5	0.398382	0.00395836	-1.32778	down	--	--	--	--	--	--	--	--	IPR019311 [Protein of unknown function DUF2362]
Cluster-6137.0;orf1	RMX41597.1 hypothetical protein pdam_00022582 [Pocillopora damicornis]	-	56.9	32.4	39.2	107.8	79.1	118.2	0.421173	0.0129464	-1.24751	down	1	Molecular Function:protein binding (GO:0005515)	--	--	--	--	--	--	IPR001452 [SH3 domain] ; IPR011511[Variant SH3 domain]
Cluster-21470.0;	-	-	83.5	62.9	115.1	24.2	16	30	3.72507	0.0153741	1.89727	up	--	--	--	--	--	--	--	--	--
Cluster-4394.0;orf1	OPL20458.1 hypothetical protein AM593_06120, partial [Mytilus galloprovincialis]	-	131	114.4	176	43.3	48.9	52.7	2.90821	0.0351813	1.54013	up	--	--	--	--	--	--	--	--	--
Cluster-4389.13481;orf1	XP_021362439.1 thymidine kinase 2, mitochondrial-like [Mizuhopecten yessoensis]	-	199.9	234	251.8	82.2	80.8	78.4	2.84051	0.0101037	1.50615	up	--	--	thymidine kinase	2.7.1.21	ko00240 Pyrimidine metabolism ko00983 Drug metabolism - other enzymes ko01100 Metabolic pathways	Deoxyadenosine/deoxycytidine kinase	F	Nucleotide transport and metabolism ;	IPR031314 [Deoxynucleoside kinase domain]
Cluster-4389.11919;orf1	XP_022303386.1 putative zinc finger protein 66 [Crassostrea virginica]	-	459.5	260.5	400.2	74.9	65.9	75.9	5.16936	0.0359538	2.36999	up	1	Molecular Function:metal ion binding (GO:0046872)	KRAB domain-containing zinc finger protein	--	--	FOG: Zn-finger	R	General function prediction only ;	IPR007087 [Zinc finger, C2H2]
Cluster-4389.13166;orf1	OWF44797.1 Histone H4 transcription factor [Mizuhopecten yessoensis]	-	301.1	495.9	319.6	190.7	107.2	134	2.58532	0.0268392	1.37034	up	--	--	--	--	--	FOG: Zn-finger	R	General function prediction only ;	--
Cluster-4389.4482;orf1	XP_022336900.1 uncharacterized protein LOC111133096 [Crassostrea virginica]	-	80.2	72.2	73.1	174.7	170.1	146.4	0.45908	0.000630923	-1.12318	down	--	--	--	--	--	--	--	--	--
Cluster-4389.4908;orf1	OPL32880.1 camp-responsive x3 element modulator isoform, partial [Mytilus galloprovincialis]	-	643.5	827.4	718.5	230.4	461.4	219.2	2.40329	0.0110588	1.26501	up	2	Molecular Function:protein binding (GO:0005515),Molecular Function:sequence-specific DNA binding (GO:0043565)	cAMP response element modulator	--	ko04261 Adrenergic signaling in cardiomyocytes ko05166 HTLV-I infection	--	--	--	IPR003102 [Coactivator CBP, pKID] ; IPR004827[Basic-leucine zipper domain]
Cluster-4389.15648;orf1	XP_011451448.1 PREDICTED: RIIa domain-containing protein 1 [Crassostrea gigas]	-	160.5	243.7	250	75.1	91.9	74.4	2.71002	0.00944863	1.43831	up	--	--	--	--	--	--	--	--	IPR003117 [cAMP-dependent protein kinase regulatory subunit, dimerization-anchoring domain]
Cluster-4389.4360;orf1	XP_019925431.1 PREDICTED: transcription elongation factor 1 homolog isoform X2 [Crassostrea gigas]	-	33.3	58.4	44.8	17.7	11	11.4	3.40399	0.0132228	1.76723	up	--	--	--	--	--	--	--	--	IPR007808 [Transcription elongation factor 1]
Cluster-4389.1340;	-	-	33.3	34.9	29.5	14.3	26	7.3	2.05252	0.0424919	1.0374	up	--	--	nuclear respiratory factor 1	--	ko04371 Apelin signaling pathway ko05016 Huntington's disease	--	--	--	IPR019525 [Nuclear respiratory factor 1, NLS/DNA-binding, dimerisation domain]
Cluster-10232.0;orf1	XP_022344438.1 uncharacterized protein C17orf105 homolog [Crassostrea virginica]	-	437.7	753.2	559.9	231.5	243.6	176.6	2.68651	0.0176585	1.42573	up	--	--	--	--	--	--	--	--	IPR029488 [Hemingway/KIAA1430]
Cluster-4389.15001;orf1	XP_022315727.1 LOW QUALITY PROTEIN: protein LTV1 homolog [Crassostrea virginica]	-	73.6	77.9	97	40.2	39.7	40.2	2.06911	0.0270347	1.04901	up	--	--	protein LTV1	--	--	--	--	--	IPR007307 [Low temperature viability protein]
Cluster-4389.7807;orf1	BAI66658.1 taurine transporter [Bathymodiolus platifrons]	-	61.3	36.5	32.2	101.6	95.7	139	0.38656	0.0135209	-1.37124	down	3	Molecular Function:neurotransmitter:sodium symporter activity (GO:0005328),Biological Process:neurotransmitter transport (GO:0006836),Cellular Component:integral component of membrane (GO:0016021)	solute carrier family 6 (neurotransmitter transporter, GABA) member 6/8/11/12/13	--	--	Na+-dependent transporter, SNF family	R	General function prediction only ;	IPR000175 [Sodium:neurotransmitter symporter]
Cluster-4389.12252;orf1	XP_011436199.1 PREDICTED: coiled-coil domain-containing protein 86-like [Crassostrea gigas]	-	771.9	725.7	972.1	327.4	422.9	385.9	2.17365	0.00526861	1.12012	up	--	--	rRNA-processing protein CGR1	--	--	--	--	--	IPR005579 [Cgr1-like]
Cluster-4389.12843;orf1	XP_021349296.1 uncharacterized protein LOC110447732 isoform X1 [Mizuhopecten yessoensis]	-	49.4	40.4	54.4	24.9	23.3	22.3	2.04539	0.00413476	1.03238	up	--	--	--	--	--	--	--	--	--
Cluster-9601.0;orf1	XP_022326834.1 exostosin-like 3 [Crassostrea virginica]	-	16.1	17.4	21.2	72.4	43.9	78.7	0.280513	0.0460954	-1.83386	down	--	--	--	--	ko00534 Glycosaminoglycan biosynthesis - heparan sulfate / heparin ko01100 Metabolic pathways	--	--	--	IPR004263 [Exostosin-like]
Cluster-4389.5564;orf1	OWF55887.1 Ankyrin repeat and SOCS box protein 17 [Mizuhopecten yessoensis]	-	27.8	52.6	45.1	18.9	22.6	18.1	2.1057	0.0424076	1.0743	up	--	--	ankyrin repeat and SOCS box protein 17	--	--	--	--	--	--
Cluster-13332.1;	-	-	43.2	29.3	39	83.9	106.1	59.2	0.447432	0.0316065	-1.16026	down	1	Biological Process:oxidation-reduction process (GO:0055114)	--	--	--	Carotenoid cleavage dioxygenase or a related enzyme	Q	Secondary metabolites biosynthesis, transport and catabolism ;	IPR004294 [Carotenoid oxygenase]
Cluster-4389.3284;orf1	XP_021359539.1 serine/arginine repetitive matrix protein 5-like [Mizuhopecten yessoensis]	-	320.8	426.3	383	129.4	176.3	132	2.58191	0.00251107	1.36844	up	--	--	cytoskeleton-associated protein 2	--	--	--	--	--	IPR029197 [Cytoskeleton-associated protein 2, C-terminal]
Cluster-22107.0;orf1	AFU48617.1 toll-like receptor i [Mytilus galloprovincialis]	-	267.2	325.2	452.5	130.6	154.7	116.5	2.60055	0.0184861	1.37882	up	2	Molecular Function:protein binding (GO:0005515),Biological Process:signal transduction (GO:0007165)	--	--	--	Leucine-rich repeat (LRR) protein	K	Transcription ;	IPR000157 [Toll/interleukin-1 receptor homology (TIR) domain] ; IPR001611[Leucine-rich repeat]
Cluster-4389.12324;orf1	XP_022297382.1 trichohyalin-like isoform X17 [Crassostrea virginica]	-	23.6	34.8	33.2	11.7	14	7	2.80122	0.00841753	1.48606	up	--	--	--	--	--	--	--	--	--
Cluster-4389.12244;orf1	XP_021367555.1 uncharacterized protein LOC110459553 isoform X2 [Mizuhopecten yessoensis]	-	107.7	163.3	188.3	51.3	59.1	44.4	2.96705	0.0137503	1.56903	up	--	--	--	--	--	--	--	--	--
Cluster-15837.0;orf1	XP_021369273.1 LOW QUALITY PROTEIN: zinc finger protein 665-like [Mizuhopecten yessoensis]	-	293.1	168.8	227	56.8	62.5	49.2	4.08843	0.0389226	2.03155	up	1	Molecular Function:metal ion binding (GO:0046872)	--	--	--	FOG: Zn-finger	R	General function prediction only ;	IPR007087 [Zinc finger, C2H2]
Cluster-4389.14759;orf1	XP_011431715.1 PREDICTED: RNA/RNP complex-1-interacting phosphatase isoform X1 [Crassostrea gigas]	-	119.9	211.5	161.3	73.2	85.8	55.2	2.30019	0.0292818	1.20175	up	2	Biological Process:protein dephosphorylation (GO:0006470),Molecular Function:protein tyrosine/serine/threonine phosphatase activity (GO:0008138)	--	--	--	--	--	--	IPR000340 [Dual specificity phosphatase, catalytic domain]
Cluster-15838.0;orf1	XP_021368825.1 uncharacterized protein LOC110460313 isoform X3 [Mizuhopecten yessoensis]	-	239.4	256.3	224.3	104.2	141.6	90.8	2.13904	0.00198881	1.09696	up	1	Molecular Function:tubulin binding (GO:0015631)	microtubule-associated protein tau	--	ko04010 MAPK signaling pathway ko05010 Alzheimer's disease	--	--	--	IPR001084 [Microtubule associated protein, tubulin-binding repeat]
Cluster-4389.174;orf1	ESO91749.1 hypothetical protein LOTGIDRAFT_63784, partial [Lottia gigantea]	-	112	66.6	67.9	187.5	167.4	261.1	0.400162	0.0186073	-1.32134	down	2	Cellular Component:integral component of membrane (GO:0016021),Biological Process:transmembrane transport (GO:0055085)	--	--	--	Predicted arabinose efflux permease, MFS family	G	Carbohydrate transport and metabolism ;	IPR011701 [Major facilitator superfamily]
Cluster-19805.0;orf1	XP_022329870.1 ribosome production factor 1-like [Crassostrea virginica]	-	71.6	75.2	64.6	148.3	126.3	167.9	0.47774	0.0034288	-1.0657	down	--	--	ribosome production factor 1	--	--	--	--	--	IPR007109 [Brix domain]
Cluster-13841.0;orf1	XP_011452389.1 PREDICTED: coiled-coil domain-containing protein 177-like [Crassostrea gigas]	-	10.9	17.8	19.7	1.6	4.9	3.5	4.84	0.0107566	2.27501	up	--	--	--	--	--	--	--	--	IPR029090 [Protein of unknown function DUF4659]
Cluster-20371.0;orf1	XP_022323512.1 kin of IRRE-like protein 1 isoform X3 [Crassostrea virginica]	-	34.6	54.4	42.1	23.5	20.6	12.6	2.31217	0.0200935	1.20925	up	--	--	--	--	--	--	--	--	--
Cluster-13455.0;	-	-	30.1	45.1	32.6	17.4	22.9	11.5	2.08108	0.0304631	1.05733	up	2	Cellular Component:intracellular (GO:0005622),Biological Process:transport (GO:0006810)	--	--	--	--	--	--	IPR001666 [Phosphatidylinositol transfer protein]
Cluster-18509.1;orf1	XP_022326348.1 serine/threonine-protein kinase PLK4-like isoform X3 [Crassostrea virginica]	-	26.5	30	35.7	8.8	8.2	5.2	4.15315	0.00130056	2.05421	up	4	Molecular Function:protein kinase activity (GO:0004672),Molecular Function:protein binding (GO:0005515),Molecular Function:ATP binding (GO:0005524),Biological Process:protein phosphorylation (GO:0006468)	polo-like kinase 4	2.7.11.21	ko04068 FoxO signaling pathway	PASTA domain, binds beta-lactams	M	Cell wall/membrane/envelope biogenesis ;	IPR000719 [Protein kinase domain] ; IPR000959[POLO box domain]
