# Supplementary material for: Proteome and Transcriptome Analysis of Gonads Reveals Intersex in Gigantidas haimaensis
Source: BMC Genomics. 2022 Mar 3;23:174. doi: 10.1186/s12864-022-08407-w (PMC8892766; doi:10.1186/s12864-022-08407-w)
Supplement: Supplementary file 3 — Additional file 3. [file 12864_2022_8407_MOESM3_ESM.xlsx]

## Sheet: X.vs.C.GO_Enrich.merge.updown
Supplementary Table S3. GO Terms between DEPs of M and F groups
GO_ID	GO_Term	GO_Class	Pvalue	AdjustedPv	x	n	y	N	Up	Up_Prot_names	Down	Down_Prot_names
GO:0006464	cellular protein modification process	BP	0.527349	0.699436	7	74	234	3373	7	Cluster-4389.13088;orf1 Cluster-4389.178;orf2 Cluster-4389.4057;orf1 Cluster-4389.2291;orf1 Cluster-4389.10405;orf1 Cluster-4389.14759;orf1 Cluster-18509.1;orf1	0
GO:0006796	phosphate-containing compound metabolic process	BP	0.462422	0.678564	6	74	210	3373	6	Cluster-4389.13088;orf1 Cluster-4389.1355;orf1 Cluster-4389.178;orf2 Cluster-4389.2291;orf1 Cluster-4389.14759;orf1 Cluster-18509.1;orf1	0
GO:0016310	phosphorylation	BP	0.222438	0.509182	5	74	136	3373	5	Cluster-4389.13088;orf1 Cluster-4389.1355;orf1 Cluster-4389.178;orf2 Cluster-4389.2291;orf1 Cluster-18509.1;orf1	0
GO:0051234	establishment of localization	BP	0.803335	0.896475	5	74	205	3373	5	Cluster-4389.10216;orf1 Cluster-4389.3893;orf1 Cluster-17150.0;orf1 Cluster-4389.5598; Cluster-13455.0;	0
GO:0007017	microtubule-based process	BP	0.0391982	0.364559	4	74	59	3373	4	Cluster-4389.15063; Cluster-4389.10216;orf1 Cluster-4389.10639;orf1 Cluster-4389.9031;orf1	0
GO:0006996	organelle organization	BP	0.0717979	0.364559	4	74	72	3373	4	Cluster-4389.12087;orf1 Cluster-4389.2416; Cluster-4389.4014;orf1 Cluster-4389.10216;orf1	0
GO:0006468	protein phosphorylation	BP	0.331758	0.594078	4	74	119	3373	4	Cluster-4389.13088;orf1 Cluster-4389.178;orf2 Cluster-4389.2291;orf1 Cluster-18509.1;orf1	0
GO:0051276	chromosome organization	BP	0.0147381	0.355642	3	74	24	3373	3	Cluster-4389.12087;orf1 Cluster-4389.2416; Cluster-4389.4014;orf1	0
GO:0007018	microtubule-based movement	BP	0.0561295	0.364559	3	74	40	3373	3	Cluster-4389.15063; Cluster-4389.10639;orf1 Cluster-4389.9031;orf1	0
GO:1902578	single-organism localization	BP	0.650917	0.773799	2	74	64	3373	2	Cluster-4389.10216;orf1 Cluster-4389.3893;orf1	0
GO:0051649	establishment of localization in cell	BP	0.655719	0.773799	2	74	66	3373	2	Cluster-4389.10216;orf1 Cluster-17150.0;orf1	0
GO:0019438	aromatic compound biosynthetic process	BP	0.663391	0.779864	2	74	69	3373	2	Cluster-4389.7937;orf1 Cluster-4389.1355;orf1	0
GO:0018130	heterocycle biosynthetic process	BP	0.668772	0.783201	2	74	71	3373	2	Cluster-4389.7937;orf1 Cluster-4389.1355;orf1	0
GO:1901362	organic cyclic compound biosynthetic process	BP	0.677177	0.787059	2	74	74	3373	2	Cluster-4389.7937;orf1 Cluster-4389.1355;orf1	0
GO:0000281	mitotic cytokinesis	BP	0.0219389	0.355642	1	74	1	3373	1	Cluster-4389.10216;orf1	0
GO:0040001	establishment of mitotic spindle localization	BP	0.0219389	0.355642	1	74	1	3373	1	Cluster-4389.10216;orf1	0
GO:0009396	folic acid-containing compound biosynthetic process	BP	0.0434029	0.364559	1	74	2	3373	1	Cluster-4389.7937;orf1	0
GO:0046836	glycolipid transport	BP	0.0434029	0.364559	1	74	2	3373	1	Cluster-4389.3893;orf1	0
GO:0006183	GTP biosynthetic process	BP	0.0849464	0.364559	1	74	4	3373	1	Cluster-4389.1355;orf1	0
GO:0006228	UTP biosynthetic process	BP	0.0849464	0.364559	1	74	4	3373	1	Cluster-4389.1355;orf1	0
GO:0006241	CTP biosynthetic process	BP	0.0849464	0.364559	1	74	4	3373	1	Cluster-4389.1355;orf1	0
GO:0006888	ER to Golgi vesicle-mediated transport	BP	0.124709	0.380301	1	74	6	3373	1	Cluster-17150.0;orf1	0
GO:0007160	cell-matrix adhesion	BP	0.143946	0.399418	1	74	7	3373	1	Cluster-4389.6334;orf1	0
GO:0006334	nucleosome assembly	BP	0.143946	0.399418	1	74	7	3373	1	Cluster-4389.4014;orf1	0
GO:0006165	nucleoside diphosphate phosphorylation	BP	0.250914	0.522172	1	74	13	3373	1	Cluster-4389.1355;orf1	0
GO:0016567	protein ubiquitination	BP	0.250914	0.522172	1	74	13	3373	1	Cluster-4389.10405;orf1	0
GO:0000413	protein peptidyl-prolyl isomerization	BP	0.329893	0.594078	1	74	18	3373	1	Cluster-4389.4057;orf1	0
GO:0006470	protein dephosphorylation	BP	0.464019	0.678564	1	74	28	3373	1	Cluster-4389.14759;orf1	0
GO:0006457	protein folding	BP	0.475876	0.678564	1	74	29	3373	1	Cluster-4389.4057;orf1	0
GO:0043232	intracellular non-membrane-bounded organelle	CC	0.310414	0.582972	6	74	191	3373	6	Cluster-4389.15063; Cluster-4389.12087;orf1 Cluster-4389.2416; Cluster-4389.4014;orf1 Cluster-4389.10216;orf1 Cluster-4389.11273;orf1	0
GO:0005694	chromosome	CC	0.0246109	0.364559	3	74	29	3373	3	Cluster-4389.12087;orf1 Cluster-4389.2416; Cluster-4389.4014;orf1	0
GO:0005856	cytoskeleton	CC	0.191891	0.469068	3	74	69	3373	3	Cluster-4389.15063; Cluster-4389.10216;orf1 Cluster-4389.11273;orf1	0
GO:0015630	microtubule cytoskeleton	CC	0.202277	0.486729	2	74	38	3373	2	Cluster-4389.15063; Cluster-4389.10216;orf1	0
GO:0044430	cytoskeletal part	CC	0.653285	0.773799	2	74	65	3373	2	Cluster-4389.15063; Cluster-4389.10216;orf1	0
GO:0005874	microtubule	CC	0.0434029	0.364559	1	74	2	3373	1	Cluster-4389.10216;orf1	0
GO:0005921	gap junction	CC	0.0849464	0.364559	1	74	4	3373	1	Cluster-4389.5813;orf1	0
GO:0000786	nucleosome	CC	0.105045	0.364559	1	74	5	3373	1	Cluster-4389.4014;orf1	0
GO:0005819	spindle	CC	0.105045	0.364559	1	74	5	3373	1	Cluster-4389.10216;orf1	0
GO:0005576	extracellular region	CC	0.344673	0.596401	1	74	19	3373	1	Cluster-4389.6334;orf1	0
GO:0030286	dynein complex	CC	0.439505	0.670136	1	74	26	3373	1	Cluster-4389.15063;	0
GO:0005488	binding	MF	0.00098725	0.150797	56	74	1896	3373	56	Cluster-4389.13016;orf1 Cluster-4389.12197;orf1 Cluster-4389.13051;orf1 Cluster-4389.12087;orf1 Cluster-4389.12092;orf1 Cluster-4389.15448;orf1 Cluster-4389.12348;orf1 Cluster-4389.2416; Cluster-4389.3235;orf1 Cluster-4389.6334;orf1 Cluster-4389.11409;orf2 Cluster-4389.4578;orf1 Cluster-4389.1400;orf1 Cluster-4389.4014;orf1 Cluster-4389.7582;orf1 Cluster-4389.13088;orf1 Cluster-5848.0; Cluster-43…	0
GO:0005515	protein binding	MF	0.00082942	0.150797	29	74	758	3373	29	Cluster-4389.13016;orf1 Cluster-4389.12197;orf1 Cluster-4389.13051;orf1 Cluster-4389.12087;orf1 Cluster-4389.15448;orf1 Cluster-4389.2416; Cluster-4389.11409;orf2 Cluster-4389.4578;orf1 Cluster-4389.1400;orf1 Cluster-4389.2544;orf1 Cluster-4389.13967;orf1 Cluster-4389.4707;orf1 Cluster-4389.11938;orf1 Cluster-6543.0;orf1 Cluster-4389.15909;orf2 Cluster-4389.10639;orf1 Cluster-4389.15586;orf1 Clus…	0
GO:0097159	organic cyclic compound binding	MF	0.424047	0.667338	23	74	889	3373	23	Cluster-4389.12197;orf1 Cluster-4389.12087;orf1 Cluster-4389.12092;orf1 Cluster-4389.2416; Cluster-4389.3235;orf1 Cluster-4389.4014;orf1 Cluster-4389.7582;orf1 Cluster-4389.13088;orf1 Cluster-5848.0; Cluster-4389.1377; Cluster-4389.4645;orf2 Cluster-4389.12548;orf1 Cluster-4389.178;orf2 Cluster-4389.4757;orf1 Cluster-4389.10639;orf1 Cluster-4389.6017;orf1 Cluster-4389.15586;orf1 Cluster-4389.2291…	0
GO:1901363	heterocyclic compound binding	MF	0.424047	0.667338	23	74	889	3373	23	Cluster-4389.12197;orf1 Cluster-4389.12087;orf1 Cluster-4389.12092;orf1 Cluster-4389.2416; Cluster-4389.3235;orf1 Cluster-4389.4014;orf1 Cluster-4389.7582;orf1 Cluster-4389.13088;orf1 Cluster-5848.0; Cluster-4389.1377; Cluster-4389.4645;orf2 Cluster-4389.12548;orf1 Cluster-4389.178;orf2 Cluster-4389.4757;orf1 Cluster-4389.10639;orf1 Cluster-4389.6017;orf1 Cluster-4389.15586;orf1 Cluster-4389.2291…	0
GO:0003676	nucleic acid binding	MF	0.139098	0.399418	14	74	425	3373	14	Cluster-4389.12092;orf1 Cluster-4389.3235;orf1 Cluster-4389.4014;orf1 Cluster-4389.7582;orf1 Cluster-5848.0; Cluster-4389.1377; Cluster-4389.4645;orf2 Cluster-4389.12548;orf1 Cluster-4389.4757;orf1 Cluster-4389.6017;orf1 Cluster-4389.15586;orf1 Cluster-5636.0; Cluster-4389.5942;orf1 Cluster-4389.4908;orf1	0
GO:0046872	metal ion binding	MF	0.0395649	0.364559	13	74	332	3373	13	Cluster-4389.12348;orf1 Cluster-4389.6334;orf1 Cluster-7366.0;orf1 Cluster-4389.5388;orf1 Cluster-4389.5673;orf1 Cluster-4389.15705;orf1 Cluster-4389.1273;orf1 Cluster-4389.4403;orf1 Cluster-4389.12968;orf1 Cluster-3325.0;orf1 Cluster-4389.15996;orf1 Cluster-4389.11919;orf1 Cluster-15837.0;orf1	0
GO:0097367	carbohydrate derivative binding	MF	1	1	10	74	454	3373	10	Cluster-4389.12197;orf1 Cluster-4389.12087;orf1 Cluster-4389.2416; Cluster-4389.13088;orf1 Cluster-4389.178;orf2 Cluster-4389.10639;orf1 Cluster-4389.3893;orf1 Cluster-4389.2291;orf1 Cluster-4389.9031;orf1 Cluster-18509.1;orf1	0
GO:0005524	ATP binding	MF	0.711266	0.817425	9	74	344	3373	9	Cluster-4389.12197;orf1 Cluster-4389.12087;orf1 Cluster-4389.2416; Cluster-4389.13088;orf1 Cluster-4389.178;orf2 Cluster-4389.10639;orf1 Cluster-4389.2291;orf1 Cluster-4389.9031;orf1 Cluster-18509.1;orf1	0
GO:0005509	calcium ion binding	MF	0.00153315	0.150797	8	74	102	3373	8	Cluster-4389.12348;orf1 Cluster-4389.6334;orf1 Cluster-7366.0;orf1 Cluster-4389.5388;orf1 Cluster-4389.5673;orf1 Cluster-4389.15705;orf1 Cluster-4389.1273;orf1 Cluster-4389.4403;orf1	0
GO:0003677	DNA binding	MF	0.0696792	0.364559	6	74	133	3373	6	Cluster-4389.12092;orf1 Cluster-4389.3235;orf1 Cluster-4389.4014;orf1 Cluster-4389.12548;orf1 Cluster-4389.4757;orf1 Cluster-4389.4908;orf1	0
GO:0016301	kinase activity	MF	0.384486	0.629902	5	74	152	3373	5	Cluster-4389.13088;orf1 Cluster-4389.1355;orf1 Cluster-4389.178;orf2 Cluster-4389.2291;orf1 Cluster-18509.1;orf1	0
GO:0015631	tubulin binding	MF	0.0053968	0.277036	4	74	33	3373	4	Cluster-4389.4707;orf1 Cluster-4389.10639;orf1 Cluster-4389.9031;orf1 Cluster-15838.0;orf1	0
GO:0004672	protein kinase activity	MF	0.33853	0.596401	4	74	121	3373	4	Cluster-4389.13088;orf1 Cluster-4389.178;orf2 Cluster-4389.2291;orf1 Cluster-18509.1;orf1	0
GO:0008017	microtubule binding	MF	0.0203242	0.355642	3	74	27	3373	3	Cluster-4389.4707;orf1 Cluster-4389.10639;orf1 Cluster-4389.9031;orf1	0
GO:0003777	microtubule motor activity	MF	0.0494253	0.364559	3	74	38	3373	3	Cluster-4389.15063; Cluster-4389.10639;orf1 Cluster-4389.9031;orf1	0
GO:0005215	transporter activity	MF	0.655719	0.773799	2	74	66	3373	2	Cluster-4389.3893;orf1 Cluster-4389.5598;	0
GO:0016788	hydrolase activity, acting on ester bonds	MF	0.691866	0.798108	2	74	79	3373	2	Cluster-5636.0; Cluster-4389.14759;orf1	0
GO:0004488	methylenetetrahydrofolate dehydrogenase (NADP+) activity	MF	0.0434029	0.364559	1	74	2	3373	1	Cluster-4389.7937;orf1	0
GO:0017089	glycolipid transporter activity	MF	0.0434029	0.364559	1	74	2	3373	1	Cluster-4389.3893;orf1	0
GO:0051861	glycolipid binding	MF	0.0434029	0.364559	1	74	2	3373	1	Cluster-4389.3893;orf1	0
GO:0004550	nucleoside diphosphate kinase activity	MF	0.0849464	0.364559	1	74	4	3373	1	Cluster-4389.1355;orf1	0
GO:0004527	exonuclease activity	MF	0.19919	0.483075	1	74	10	3373	1	Cluster-5636.0;	0
GO:0046983	protein dimerization activity	MF	0.216811	0.502089	1	74	11	3373	1	Cluster-4389.9170;orf1	0
GO:0043565	sequence-specific DNA binding	MF	0.250914	0.522172	1	74	13	3373	1	Cluster-4389.4908;orf1	0
GO:0008138	protein tyrosine/serine/threonine phosphatase activity	MF	0.267411	0.534823	1	74	14	3373	1	Cluster-4389.14759;orf1	0
GO:0004222	metalloendopeptidase activity	MF	0.314784	0.587597	1	74	17	3373	1	Cluster-4389.10983;orf1	0
GO:0003755	peptidyl-prolyl cis-trans isomerase activity	MF	0.329893	0.594078	1	74	18	3373	1	Cluster-4389.4057;orf1	0
