# Supplementary material for: Proteome and Transcriptome Analysis of Gonads Reveals Intersex in Gigantidas haimaensis
Source: BMC Genomics. 2022 Mar 3;23:174. doi: 10.1186/s12864-022-08407-w (PMC8892766; doi:10.1186/s12864-022-08407-w)
Supplement: Supplementary file 4 — Additional file 4. [file 12864_2022_8407_MOESM4_ESM.xlsx]

## Sheet: X.vs.C.GO_Enrich.merge.updown
Supplementary Table S4. GO terms of proteins overexpressed in F compared with M
GO_ID	GO_Term	GO_Class	Pvalue	AdjustedPv	x	n	y	N	Up	Up_Prot_names	Down	Down_Prot_names
GO:0006465	signal peptide processing	BP	0.0282004	0.136187	1	32	3	3373	0		1	Cluster-4389.10769;orf1
GO:0007156	homophilic cell adhesion via plasma membrane adhesion molecules	BP	0.0374282	0.145309	1	32	4	3373	0		1	Cluster-3403.0;
GO:0006836	neurotransmitter transport	BP	0.0374282	0.145309	1	32	4	3373	0		1	Cluster-4389.7807;orf1
GO:0018149	peptide cross-linking	BP	0.0646051	0.188115	1	32	7	3373	0		1	Cluster-4389.3349;orf1
GO:0006614	SRP-dependent cotranslational protein targeting to membrane	BP	0.0646051	0.188115	1	32	7	3373	0		1	Cluster-4389.7090;orf1
GO:0015991	ATP hydrolysis coupled proton transport	BP	0.0734977	0.19935	1	32	8	3373	0		1	Cluster-4621.0;
GO:0006629	lipid metabolic process	BP	0.337993	0.478018	1	32	43	3373	0		1	Cluster-4389.11583;orf2
GO:0007017	microtubule-based process	BP	0.432961	0.579231	1	32	59	3373	0		1	Cluster-4389.11468;orf1
GO:0019752	carboxylic acid metabolic process	BP	0.51938	0.623256	1	32	76	3373	0		1	Cluster-4389.1727;orf1
GO:0005975	carbohydrate metabolic process	BP	0.51938	0.623256	1	32	76	3373	0		1	Cluster-20294.0;orf1
GO:0005787	signal peptidase complex	CC	0.0282004	0.136187	1	32	3	3373	0		1	Cluster-4389.10769;orf1
GO:0030286	dynein complex	CC	0.220241	0.343367	1	32	26	3373	0		1	Cluster-4389.11468;orf1
GO:0008430	selenium binding	MF	0.0094871	0.0782686	1	32	1	3373	0		1	Cluster-4389.8881;orf1
GO:0005328	neurotransmitter:sodium symporter activity	MF	0.0282004	0.136187	1	32	3	3373	0		1	Cluster-4389.7807;orf1
GO:0005507	copper ion binding	MF	0.0374282	0.145309	1	32	4	3373	0		1	Cluster-17764.0;orf1
GO:0003810	protein-glutamine gamma-glutamyltransferase activity	MF	0.0465711	0.158984	1	32	5	3373	0		1	Cluster-4389.3349;orf1
GO:0004497	monooxygenase activity	MF	0.0465711	0.158984	1	32	5	3373	0		1	Cluster-17764.0;orf1
GO:0016831	carboxy-lyase activity	MF	0.099687	0.237808	1	32	11	3373	0		1	Cluster-4389.1727;orf1
GO:0046983	protein dimerization activity	MF	0.099687	0.237808	1	32	11	3373	0		1	Cluster-14129.0;orf1
GO:0015078	hydrogen ion transmembrane transporter activity	MF	0.14175	0.285446	1	32	16	3373	0		1	Cluster-4621.0;
GO:0004842	ubiquitin-protein transferase activity	MF	0.205121	0.338449	1	32	24	3373	0		1	Cluster-18079.0;
GO:0030170	pyridoxal phosphate binding	MF	0.220241	0.343367	1	32	26	3373	0		1	Cluster-4389.1727;orf1
GO:0020037	heme binding	MF	0.249649	0.378174	1	32	30	3373	0		1	Cluster-19168.0;orf1
GO:0006879	cellular iron ion homeostasis	BP	0.000856759	0.0100765	2	32	5	3373	0		2	Cluster-19608.0;orf1 Cluster-4389.7933;orf1
GO:0045454	cell redox homeostasis	BP	0.0321561	0.145309	2	32	30	3373	0		2	Cluster-8888.0; Cluster-15819.0;orf1
GO:0055085	transmembrane transport	BP	0.0644427	0.188115	2	32	44	3373	0		2	Cluster-4621.0; Cluster-4389.174;orf1
GO:1902494	catalytic complex	CC	0.171624	0.300723	2	32	79	3373	0		2	Cluster-4389.10769;orf1 Cluster-4389.11468;orf1
GO:0044446	intracellular organelle part	CC	1	1	2	32	206	3373	0		2	Cluster-4389.10769;orf1 Cluster-4389.11468;orf1
GO:0008199	ferric iron binding	MF	0.000856759	0.0100765	2	32	5	3373	0		2	Cluster-19608.0;orf1 Cluster-4389.7933;orf1
GO:0015077	monovalent inorganic cation transmembrane transporter activity	MF	0.0148955	0.107789	2	32	20	3373	0		2	Cluster-4621.0; Cluster-4389.7807;orf1
GO:0005509	calcium ion binding	MF	0.252027	0.378174	2	32	102	3373	0		2	Cluster-20163.0;orf1 Cluster-3403.0;
GO:0016491	oxidoreductase activity	MF	0.678578	0.781154	2	32	173	3373	0		2	Cluster-4389.12398;orf1 Cluster-17764.0;orf1
GO:0044765	single-organism transport	BP	0.0168092	0.107789	3	32	58	3373	0		3	Cluster-4389.7090;orf1 Cluster-4621.0; Cluster-4389.7807;orf1
GO:0005506	iron ion binding	MF	0.00348928	0.032899	3	32	33	3373	0		3	Cluster-19608.0;orf1 Cluster-19168.0;orf1 Cluster-4389.7933;orf1
GO:0019725	cellular homeostasis	BP	0.00028443	0.0100765	4	32	35	3373	0		4	Cluster-19608.0;orf1 Cluster-8888.0; Cluster-15819.0;orf1 Cluster-4389.7933;orf1
GO:0006810	transport	BP	0.0393511	0.149837	5	32	202	3373	0		5	Cluster-4389.7090;orf1 Cluster-4621.0; Cluster-8475.1; Cluster-4389.7807;orf1 Cluster-4389.174;orf1
GO:0055114	oxidation-reduction process	BP	0.0717122	0.19935	5	32	239	3373	0		5	Cluster-4389.12398;orf1 Cluster-19168.0;orf1 Cluster-17764.0;orf1 Cluster-18499.0;orf1 Cluster-13332.1;
GO:0046914	transition metal ion binding	MF	0.016876	0.107789	5	32	162	3373	0		5	Cluster-19608.0;orf1 Cluster-19168.0;orf1 Cluster-17858.0;orf1 Cluster-4389.7933;orf1 Cluster-17764.0;orf1
GO:0016021	integral component of membrane	CC	0.000865152	0.0100765	6	32	123	3373	0		6	Cluster-4389.10769;orf1 Cluster-4389.1343;orf1 Cluster-4389.7090;orf1 Cluster-8475.1; Cluster-4389.7807;orf1 Cluster-4389.174;orf1
GO:0044710	single-organism metabolic process	BP	0.0968805	0.237808	7	32	405	3373	0		7	Cluster-4389.12398;orf1 Cluster-4389.11583;orf2 Cluster-19168.0;orf1 Cluster-4389.1727;orf1 Cluster-17764.0;orf1 Cluster-18499.0;orf1 Cluster-13332.1;
GO:0044763	single-organism cellular process	BP	0.213307	0.343367	7	32	489	3373	0		7	Cluster-19608.0;orf1 Cluster-8888.0; Cluster-15819.0;orf1 Cluster-4389.1727;orf1 Cluster-4389.7090;orf1 Cluster-4389.7933;orf1 Cluster-4389.11468;orf1
GO:0016020	membrane	CC	0.00745909	0.064213	7	32	249	3373	0		7	Cluster-4389.10769;orf1 Cluster-4389.1343;orf1 Cluster-4389.7090;orf1 Cluster-8475.1; Cluster-3403.0; Cluster-4389.7807;orf1 Cluster-4389.174;orf1
GO:0046872	metal ion binding	MF	0.0325548	0.145309	7	32	332	3373	0		7	Cluster-19608.0;orf1 Cluster-20163.0;orf1 Cluster-19168.0;orf1 Cluster-17858.0;orf1 Cluster-4389.7933;orf1 Cluster-17764.0;orf1 Cluster-3403.0;
GO:0043167	ion binding	MF	0.0164175	0.107789	8	32	360	3373	0		8	Cluster-19608.0;orf1 Cluster-20163.0;orf1 Cluster-19168.0;orf1 Cluster-17858.0;orf1 Cluster-4389.1727;orf1 Cluster-4389.7933;orf1 Cluster-17764.0;orf1 Cluster-3403.0;
GO:0044699	single-organism process	BP	0.0015188	0.0150361	15	32	747	3373	0		15	Cluster-4389.12398;orf1 Cluster-4389.11583;orf2 Cluster-19608.0;orf1 Cluster-8888.0; Cluster-19168.0;orf1 Cluster-15819.0;orf1 Cluster-4389.1727;orf1 Cluster-4389.7090;orf1 Cluster-4389.7933;orf1 Cluster-4621.0; Cluster-17764.0;orf1 Cluster-4389.11468;orf1 Cluster-18499.0;orf1 Cluster-4389.7807;orf1 Cluster-13332.1;
