# Supplementary material for: Proteome and Transcriptome Analysis of Gonads Reveals Intersex in Gigantidas haimaensis
Source: BMC Genomics. 2022 Mar 3;23:174. doi: 10.1186/s12864-022-08407-w (PMC8892766; doi:10.1186/s12864-022-08407-w)
Supplement: Supplementary file 5 — Additional file 5. [file 12864_2022_8407_MOESM5_ESM.xlsx]

## Sheet: Supplementary Table S5--211129
Supplementary Table S5. Aassociation betwwen Proteome and transcriptome analysis.
Gene_id	Tran_id	Prot_id	Protein(log2fc)	Protein(pval)	Tran(log2fc)	Tran(pval)
Cluster-4389.79	Cluster-4389.79	Cluster-4389.79;orf1	0.542636	3.25e-05	1.8647	0.089371
Cluster-4389.4900	Cluster-4389.4900	Cluster-4389.4900;orf1	0.799092	4e-05	0.93367	0.29154
Cluster-10601.0	Cluster-10601.0	Cluster-10601.0;orf1	-0.913922	4.81e-05	-0.16291	0.94425
Cluster-4389.6508	Cluster-4389.6508	Cluster-4389.6508;orf1	2.38582	5.57e-05	8.1198	3.52e-10
Cluster-11189.0	Cluster-11189.0	Cluster-11189.0;orf1	0.770235	6.46e-05	1.2135	0.56839
Cluster-12981.0	Cluster-12981.0	Cluster-12981.0;	-0.2749	9.54e-05	-0.12276	0.96893
Cluster-12886.1	Cluster-12886.1	Cluster-12886.1;	-0.82641	0.000123842	-0.40743	0.66766
Cluster-4389.622	Cluster-4389.622	Cluster-4389.622;orf1	-0.410134	0.000124124	2.2101	0.29768
Cluster-4389.4645	Cluster-4389.4645	Cluster-4389.4645;orf1	0.736646	0.000125038	1.2131	0.096102
Cluster-9577.0	Cluster-9577.0	Cluster-9577.0;orf1	-0.302602	0.00013599	0.36527	0.80604
Cluster-12619.0	Cluster-12619.0	Cluster-12619.0;orf1	0.611419	0.000147584	0.062904	0.97662
Cluster-19283.0	Cluster-19283.0	Cluster-19283.0;orf1	-0.696493	0.0001908	0.094478	0.92092
Cluster-19650.0	Cluster-19650.0	Cluster-19650.0;orf1	0.517188	0.000192426	3.7192	0.00020151
Cluster-4389.6264	Cluster-4389.6264	Cluster-4389.6264;orf1	0.738187	0.000204972	1.964	0.0077431
Cluster-19771.0	Cluster-19771.0	Cluster-19771.0;orf1	-1.0036	0.000227115	-4.3334	0.058437
Cluster-6699.0	Cluster-6699.0	Cluster-6699.0;orf1	-1.0229	0.000244932	-3.1577	0.019198
Cluster-4389.6795	Cluster-4389.6795	Cluster-4389.6795;orf1	-0.856833	0.000256685	-0.045978	0.94689
Cluster-3386.0	Cluster-3386.0	Cluster-3386.0;orf1	0.908904	0.000266778	6.3759	0.00010124
Cluster-4389.2602	Cluster-4389.2602	Cluster-4389.2602;orf1	0.468304	0.000271697	0.5652	0.45466
Cluster-8332.0	Cluster-8332.0	Cluster-8332.0;orf1	1.63329	0.00029445	2.0258	0.60247
Cluster-4389.13487	Cluster-4389.13487	Cluster-4389.13487;orf1	-0.898598	0.000326652	-0.0070861	0.99331
Cluster-4389.6601	Cluster-4389.6601	Cluster-4389.6601;orf1	-0.33276	0.000365287	2.1564	0.012076
Cluster-2920.1	Cluster-2920.1	Cluster-2920.1;orf1	0.401484	0.000376065	2.8753	0.10409
Cluster-4389.4523	Cluster-4389.4523	Cluster-4389.4523;orf1	0.383962	0.000380414	0.13615	0.89755
Cluster-13357.1	Cluster-13357.1	Cluster-13357.1;	0.895727	0.000395242	-1.6333	0.60348
Cluster-4389.15996	Cluster-4389.15996	Cluster-4389.15996;orf1	2.87528	0.000404918	-0.39106	0.83836
Cluster-19998.1	Cluster-19998.1	Cluster-19998.1;	0.564945	0.000424613	0.78075	0.723
Cluster-18230.1	Cluster-18230.1	Cluster-18230.1;orf1	0.381561	0.000425097	-0.50764	0.46343
Cluster-4389.8953	Cluster-4389.8953	Cluster-4389.8953;orf1	0.994359	0.000433509	-0.097801	0.89795
Cluster-4389.14164	Cluster-4389.14164	Cluster-4389.14164;orf1	0.638272	0.000440372	0.66206	0.62083
Cluster-4389.8737	Cluster-4389.8737	Cluster-4389.8737;orf1	0.312615	0.000440823	0.47792	0.61208
Cluster-5473.0	Cluster-5473.0	Cluster-5473.0;orf1	0.376357	0.000444246	1.7187	0.63132
Cluster-6854.0	Cluster-6854.0	Cluster-6854.0;orf1	0.276027	0.000447153	-0.52727	0.7627
Cluster-4389.2104	Cluster-4389.2104	Cluster-4389.2104;orf1	-0.558894	0.00047115	0.78411	0.84309
Cluster-4389.15631	Cluster-4389.15631	Cluster-4389.15631;orf1	0.668265	0.00047162	-0.38673	0.70689
Cluster-4389.12953	Cluster-4389.12953	Cluster-4389.12953;orf1	0.498751	0.000488541	1.1033	0.088296
Cluster-17943.0	Cluster-17943.0	Cluster-17943.0;orf1	-0.709302	0.000502486	-1.8864	0.21172
Cluster-4389.16891	Cluster-4389.16891	Cluster-4389.16891;orf1	0.438442	0.000527199	0.76123	0.27021
Cluster-9223.0	Cluster-9223.0	Cluster-9223.0;	-0.994321	0.000532658	-2.3514	0.29847
Cluster-8039.0	Cluster-8039.0	Cluster-8039.0;orf1	-0.885044	0.000542119	-1.6058	0.36803
Cluster-19168.0	Cluster-19168.0	Cluster-19168.0;orf1	-1.0246	0.000583065	-2.0963	0.022365
Cluster-20407.0	Cluster-20407.0	Cluster-20407.0;orf1	0.960046	0.000603229	1.2331	0.17861
Cluster-4389.4482	Cluster-4389.4482	Cluster-4389.4482;orf1	-1.12318	0.000630923	-2.3001	0.06055
Cluster-20446.0	Cluster-20446.0	Cluster-20446.0;orf1	0.503606	0.000667621	1.3426	0.63428
Cluster-7331.0	Cluster-7331.0	Cluster-7331.0;	-0.460685	0.000669748	-0.47306	0.85145
Cluster-9096.0	Cluster-9096.0	Cluster-9096.0;orf1	0.378417	0.000721548	1.8208	0.27078
Cluster-4389.10769	Cluster-4389.10769	Cluster-4389.10769;orf1	-1.00848	0.00076545	-0.48486	0.54956
Cluster-16140.0	Cluster-16140.0	Cluster-16140.0;orf1	-0.653376	0.000778416	-4.3136	0.04723
Cluster-21598.0	Cluster-21598.0	Cluster-21598.0;orf1	0.471086	0.000784339	-0.14491	0.83102
Cluster-9561.0	Cluster-9561.0	Cluster-9561.0;	-0.634015	0.000810788	-5.8096	0.010456
Cluster-10404.0	Cluster-10404.0	Cluster-10404.0;orf1	0.300012	0.000835243	-3.5621	0.047683
Cluster-4389.937	Cluster-4389.937	Cluster-4389.937;orf1	0.636023	0.000841716	1.1564	0.68435
Cluster-14877.0	Cluster-14877.0	Cluster-14877.0;orf1	-0.793739	0.000854626	-3.217	0.15665
Cluster-4389.6613	Cluster-4389.6613	Cluster-4389.6613;orf1	0.386827	0.00086565	0.86037	0.22336
Cluster-4389.7933	Cluster-4389.7933	Cluster-4389.7933;orf1	-1.6675	0.000878022	-2.7442	0.015002
Cluster-20894.0	Cluster-20894.0	Cluster-20894.0;orf1	-0.751693	0.000890373	-1.2512	0.18546
Cluster-16392.0	Cluster-16392.0	Cluster-16392.0;orf1	-0.640303	0.0010209	-0.22715	0.71048
Cluster-4389.11832	Cluster-4389.11832	Cluster-4389.11832;orf1	-0.781573	0.00104185	1.0913	0.077328
Cluster-15409.0	Cluster-15409.0	Cluster-15409.0;orf1	-1.55137	0.00104472	-1.5552	0.019781
Cluster-19389.1	Cluster-19389.1	Cluster-19389.1;	1.6038	0.00106643	-1.1744	0.28445
Cluster-16215.0	Cluster-16215.0	Cluster-16215.0;orf1	-0.717948	0.0011091	-1.4891	0.19184
Cluster-4389.10163	Cluster-4389.10163	Cluster-4389.10163;orf1	0.956133	0.00111276	-0.088805	0.91047
Cluster-4389.6053	Cluster-4389.6053	Cluster-4389.6053;orf1	0.809283	0.00111724	0.74387	0.26509
Cluster-4389.16439	Cluster-4389.16439	Cluster-4389.16439;	-1.39862	0.00111786	-1.7249	0.33368
Cluster-4389.782	Cluster-4389.782	Cluster-4389.782;orf1	0.404759	0.00112269	-0.52391	0.57011
Cluster-4389.5080	Cluster-4389.5080	Cluster-4389.5080;orf1	0.875982	0.00112523	4.6308	4.88e-05
Cluster-4389.13154	Cluster-4389.13154	Cluster-4389.13154;	0.525746	0.0011259	3.1716	0.20416
Cluster-4389.8726	Cluster-4389.8726	Cluster-4389.8726;orf1	0.842878	0.00119531	1.1014	0.24389
Cluster-4389.4214	Cluster-4389.4214	Cluster-4389.4214;	0.442067	0.00121423	2.8926	0.021495
Cluster-4389.5435	Cluster-4389.5435	Cluster-4389.5435;orf1	-0.356231	0.00121543	1.4515	0.14087
Cluster-17523.0	Cluster-17523.0	Cluster-17523.0;	0.702604	0.00128551	-3.077	0.0012778
Cluster-18509.1	Cluster-18509.1	Cluster-18509.1;orf1	2.05421	0.00130056	4.622	4.45e-06
Cluster-10079.0	Cluster-10079.0	Cluster-10079.0;orf1	0.457647	0.00132733	1.0195	0.36208
Cluster-4389.10639	Cluster-4389.10639	Cluster-4389.10639;orf1	1.13246	0.00134166	4.0178	0.00021039
Cluster-16753.0	Cluster-16753.0	Cluster-16753.0;orf1	-0.293182	0.00134574	-0.6305	0.51146
Cluster-4389.6228	Cluster-4389.6228	Cluster-4389.6228;orf1	0.408937	0.00135226	0.080739	0.9023
Cluster-16126.0	Cluster-16126.0	Cluster-16126.0;orf1	0.497366	0.00137749	-0.036231	0.95812
Cluster-4389.6078	Cluster-4389.6078	Cluster-4389.6078;	-0.567156	0.00137993	0.085147	0.89655
Cluster-21422.0	Cluster-21422.0	Cluster-21422.0;orf1	0.352229	0.00138716	-0.28396	0.78828
Cluster-4389.2838	Cluster-4389.2838	Cluster-4389.2838;orf1	0.562401	0.00139431	1.0632	0.17999
Cluster-4389.2303	Cluster-4389.2303	Cluster-4389.2303;	1.58881	0.00141804	0.80279	0.48275
Cluster-16229.0	Cluster-16229.0	Cluster-16229.0;orf2	1.0667	0.00142697	2.9618	0.0032658
Cluster-4389.5497	Cluster-4389.5497	Cluster-4389.5497;orf1	0.267541	0.00143852	-0.085083	0.9005
Cluster-4389.3665	Cluster-4389.3665	Cluster-4389.3665;orf1	0.986721	0.00144384	1.6013	0.30863
Cluster-8584.0	Cluster-8584.0	Cluster-8584.0;orf1	0.670137	0.00145458	-0.97825	0.80429
Cluster-19311.0	Cluster-19311.0	Cluster-19311.0;orf1	0.461893	0.001456	-1.5621	0.070346
Cluster-4389.2963	Cluster-4389.2963	Cluster-4389.2963;orf1	0.391442	0.00147369	-0.313	0.63685
Cluster-4389.3102	Cluster-4389.3102	Cluster-4389.3102;orf1	-0.992085	0.00148353	-1.5077	0.12297
Cluster-4260.1	Cluster-4260.1	Cluster-4260.1;	0.465477	0.00151489	0.16554	0.83685
Cluster-4389.3148	Cluster-4389.3148	Cluster-4389.3148;orf1	0.594744	0.00151796	1.3675	0.10033
Cluster-4389.371	Cluster-4389.371	Cluster-4389.371;orf1	0.732023	0.00151923	0.59081	0.56332
Cluster-18228.0	Cluster-18228.0	Cluster-18228.0;orf1	0.488598	0.0015284	1.1107	0.15825
Cluster-8264.0	Cluster-8264.0	Cluster-8264.0;orf1	1.01902	0.00155711	-0.77138	0.83739
Cluster-4389.6736	Cluster-4389.6736	Cluster-4389.6736;orf1	-0.453345	0.00156266	-1.4056	0.092184
Cluster-16044.0	Cluster-16044.0	Cluster-16044.0;	-0.393006	0.00158263	-1.0987	0.22995
Cluster-1109.1	Cluster-1109.1	Cluster-1109.1;orf1	1.55437	0.00158588	2.5623	0.45685
Cluster-4389.1271	Cluster-4389.1271	Cluster-4389.1271;orf1	-0.386705	0.00163723	-0.51815	0.6518
Cluster-4389.2783	Cluster-4389.2783	Cluster-4389.2783;orf1	1.46337	0.00165261	-0.87378	0.48591
Cluster-1402.0	Cluster-1402.0	Cluster-1402.0;orf1	0.61444	0.00165978	0.78411	0.84309
Cluster-15994.2	Cluster-15994.2	Cluster-15994.2;orf1	0.461406	0.00169263	4.9348	1.65e-07
Cluster-4389.6091	Cluster-4389.6091	Cluster-4389.6091;	0.586912	0.00172468	1.579	0.11135
Cluster-17789.2	Cluster-17789.2	Cluster-17789.2;orf1	-0.568281	0.00174038	-1.3418	0.52055
Cluster-21241.1	Cluster-21241.1	Cluster-21241.1;orf1	0.449217	0.00175963	-1.6813	0.11892
Cluster-17395.0	Cluster-17395.0	Cluster-17395.0;orf1	-0.707129	0.00176879	-4.081	0.0024431
Cluster-4389.9733	Cluster-4389.9733	Cluster-4389.9733;orf1	-0.427559	0.00183862	0.62154	0.59079
Cluster-7233.0	Cluster-7233.0	Cluster-7233.0;orf1	-0.793867	0.00184085	-4.521	0.022807
Cluster-17107.0	Cluster-17107.0	Cluster-17107.0;orf1	-0.638767	0.00184995	0.22753	0.76564
Cluster-4389.5320	Cluster-4389.5320	Cluster-4389.5320;orf1	0.488557	0.00185356	-0.080121	0.90753
Cluster-4389.6141	Cluster-4389.6141	Cluster-4389.6141;orf1	-0.810884	0.00186253	0.29482	0.66476
Cluster-4389.6662	Cluster-4389.6662	Cluster-4389.6662;orf1	0.862256	0.00191872	2.8889	0.0046837
Cluster-15677.0	Cluster-15677.0	Cluster-15677.0;orf1	-0.120887	0.00193462	0.29098	0.75526
Cluster-4389.7053	Cluster-4389.7053	Cluster-4389.7053;orf1	-0.409457	0.00195873	-0.43097	0.68653
Cluster-4389.15909	Cluster-4389.15909	Cluster-4389.15909;orf2	1.23205	0.00198499	2.0447	0.079491
Cluster-18005.0	Cluster-18005.0	Cluster-18005.0;	0.822702	0.00198739	-2.2417	0.16231
Cluster-15838.0	Cluster-15838.0	Cluster-15838.0;orf1	1.09696	0.00198881	-2.9135	0.17226
Cluster-4389.1333	Cluster-4389.1333	Cluster-4389.1333;orf1	-0.886677	0.00202394	-1.1842	0.67229
Cluster-4389.9870	Cluster-4389.9870	Cluster-4389.9870;orf1	0.940761	0.00207824	-0.40703	0.59437
Cluster-21223.0	Cluster-21223.0	Cluster-21223.0;orf1	0.503974	0.00211912	0.44147	0.66858
Cluster-4389.2222	Cluster-4389.2222	Cluster-4389.2222;orf1	0.760466	0.00212011	1.1341	0.10506
Cluster-4389.12515	Cluster-4389.12515	Cluster-4389.12515;orf1	0.896537	0.00213396	2.2631	0.13586
Cluster-4389.10936	Cluster-4389.10936	Cluster-4389.10936;orf1	0.548643	0.00214886	2.1799	0.00041408
Cluster-4389.4440	Cluster-4389.4440	Cluster-4389.4440;orf1	0.585634	0.00217783	-0.30607	0.70817
Cluster-4389.7987	Cluster-4389.7987	Cluster-4389.7987;orf1	0.518209	0.00222051	1.0655	0.37101
Cluster-4389.13521	Cluster-4389.13521	Cluster-4389.13521;orf1	0.337271	0.00223278	0.9665	0.22945
Cluster-4389.5986	Cluster-4389.5986	Cluster-4389.5986;orf1	0.556938	0.00224862	-0.11724	0.89038
Cluster-4389.8341	Cluster-4389.8341	Cluster-4389.8341;orf1	-0.288181	0.00225619	0.55613	0.41094
Cluster-4389.2294	Cluster-4389.2294	Cluster-4389.2294;orf1	0.47361	0.00226048	2.4501	0.01095
Cluster-17710.0	Cluster-17710.0	Cluster-17710.0;	-0.797926	0.00226373	-1.8889	0.023641
Cluster-4389.953	Cluster-4389.953	Cluster-4389.953;orf1	0.587495	0.00233547	0.78147	0.69934
Cluster-21656.0	Cluster-21656.0	Cluster-21656.0;	0.483479	0.002366	1.022	0.24184
Cluster-4389.6203	Cluster-4389.6203	Cluster-4389.6203;orf1	1.06713	0.00236978	1.0195	0.35963
Cluster-17811.1	Cluster-17811.1	Cluster-17811.1;orf1	-0.83092	0.00237014	-4.1168	0.21331
Cluster-4621.0	Cluster-4621.0	Cluster-4621.0;	-1.02379	0.00237022	1.8416	0.63965
Cluster-4389.10988	Cluster-4389.10988	Cluster-4389.10988;orf1	-0.730134	0.00242187	-0.71502	0.42124
Cluster-4389.2170	Cluster-4389.2170	Cluster-4389.2170;orf1	0.994395	0.00248689	1.5732	0.34625
Cluster-15744.0	Cluster-15744.0	Cluster-15744.0;orf1	-0.212654	0.00248964	-0.067895	0.93633
Cluster-4389.3284	Cluster-4389.3284	Cluster-4389.3284;orf1	1.36844	0.00251107	3.9936	0.074067
Cluster-18557.0	Cluster-18557.0	Cluster-18557.0;orf1	0.6916	0.00254874	0.10289	0.89513
Cluster-16565.0	Cluster-16565.0	Cluster-16565.0;orf1	-0.435894	0.00255543	-0.099265	0.93818
Cluster-4389.982	Cluster-4389.982	Cluster-4389.982;orf1	0.623404	0.00257874	-0.30536	0.74002
Cluster-3501.0	Cluster-3501.0	Cluster-3501.0;	-0.607118	0.00263181	1.3685	0.72857
Cluster-12982.3	Cluster-12982.3	Cluster-12982.3;orf1	0.829391	0.00265258	1.1282	0.36668
Cluster-3768.0	Cluster-3768.0	Cluster-3768.0;orf1	1.52072	0.002699	7.7316	1.74e-07
Cluster-7128.0	Cluster-7128.0	Cluster-7128.0;orf1	-0.343726	0.00271517	0.54282	0.67595
Cluster-4389.10838	Cluster-4389.10838	Cluster-4389.10838;orf1	0.316152	0.00272741	0.64573	0.60611
Cluster-21309.0	Cluster-21309.0	Cluster-21309.0;orf1	-0.457774	0.00274561	0.65644	0.54221
Cluster-18158.0	Cluster-18158.0	Cluster-18158.0;orf1	0.334945	0.00275961	0.7249	0.30711
Cluster-4389.12025	Cluster-4389.12025	Cluster-4389.12025;orf1	1.14615	0.00278073	6.5599	3.32e-07
Cluster-15585.0	Cluster-15585.0	Cluster-15585.0;orf2	0.516384	0.00279275	-0.13484	0.91845
Cluster-4389.10995	Cluster-4389.10995	Cluster-4389.10995;orf1	1.11388	0.00279351	10.291	1.08e-11
Cluster-4389.9807	Cluster-4389.9807	Cluster-4389.9807;	0.297565	0.00279807	-0.26054	0.79603
Cluster-4389.6065	Cluster-4389.6065	Cluster-4389.6065;orf1	0.311728	0.00281356	1.2063	0.099052
Cluster-4389.8786	Cluster-4389.8786	Cluster-4389.8786;orf1	0.955342	0.00289309	-0.0458	0.95616
Cluster-4389.14340	Cluster-4389.14340	Cluster-4389.14340;orf1	0.424099	0.00298759	1.2629	0.071975
Cluster-4389.1879	Cluster-4389.1879	Cluster-4389.1879;orf1	0.490718	0.00299775	1.0431	0.32633
Cluster-17773.0	Cluster-17773.0	Cluster-17773.0;orf1	-0.523488	0.00300098	0.25977	0.75417
Cluster-4389.5269	Cluster-4389.5269	Cluster-4389.5269;orf1	-0.765985	0.00303448	-2.896	0.0035785
Cluster-4389.15645	Cluster-4389.15645	Cluster-4389.15645;orf1	0.736653	0.00304768	-0.98584	0.79986
Cluster-4389.7515	Cluster-4389.7515	Cluster-4389.7515;orf1	-0.585231	0.00304948	-1.1171	0.36199
Cluster-15703.1	Cluster-15703.1	Cluster-15703.1;orf1	-0.840584	0.00307209	-3.4679	0.0063817
Cluster-4389.12131	Cluster-4389.12131	Cluster-4389.12131;orf1	-0.633805	0.00308311	-0.63312	0.31407
Cluster-12884.0	Cluster-12884.0	Cluster-12884.0;orf1	-1.33082	0.00311805	-6.8108	0.00017504
Cluster-4389.9170	Cluster-4389.9170	Cluster-4389.9170;orf1	1.44232	0.00315664	-1.2048	0.17211
Cluster-17921.0	Cluster-17921.0	Cluster-17921.0;orf1	-0.929058	0.00317422	-1.9159	NA
Cluster-4389.2926	Cluster-4389.2926	Cluster-4389.2926;orf1	0.552772	0.00318278	1.0274	0.23886
Cluster-18458.0	Cluster-18458.0	Cluster-18458.0;orf1	0.614029	0.00319679	-0.8804	0.54757
Cluster-4389.11862	Cluster-4389.11862	Cluster-4389.11862;orf1	0.285086	0.00319888	1.8337	0.0098397
Cluster-4389.422	Cluster-4389.422	Cluster-4389.422;orf1	-0.569658	0.00320764	-0.29647	0.79429
Cluster-4389.2416	Cluster-4389.2416	Cluster-4389.2416;	1.09402	0.00322538	2.4348	0.00095266
Cluster-4757.0	Cluster-4757.0	Cluster-4757.0;orf1	-0.729398	0.00322811	-1.3529	0.73817
Cluster-4389.9662	Cluster-4389.9662	Cluster-4389.9662;orf1	-0.740408	0.00322909	0.22285	0.84724
Cluster-4389.13517	Cluster-4389.13517	Cluster-4389.13517;orf1	1.52166	0.00325209	4.0578	7.74e-05
Cluster-4389.4575	Cluster-4389.4575	Cluster-4389.4575;orf1	0.595317	0.0032669	-1.1509	0.49122
Cluster-15084.0	Cluster-15084.0	Cluster-15084.0;orf1	0.717011	0.00328131	0.23184	0.69778
Cluster-4389.8438	Cluster-4389.8438	Cluster-4389.8438;orf1	-0.237352	0.00329726	0.083395	0.898
Cluster-14129.0	Cluster-14129.0	Cluster-14129.0;orf1	-1.18787	0.00330272	-0.85371	0.71885
Cluster-4389.12629	Cluster-4389.12629	Cluster-4389.12629;orf1	0.711967	0.00331674	1.3147	0.048866
Cluster-21929.0	Cluster-21929.0	Cluster-21929.0;orf1	-1.1117	0.00340264	-3.0485	0.00018027
Cluster-19805.0	Cluster-19805.0	Cluster-19805.0;orf1	-1.0657	0.0034288	0.18577	0.8418
Cluster-8783.0	Cluster-8783.0	Cluster-8783.0;orf1	0.725259	0.00344882	0.017731	0.98873
Cluster-4389.16790	Cluster-4389.16790	Cluster-4389.16790;orf1	0.504401	0.00346663	-1.9024	0.19557
Cluster-19064.0	Cluster-19064.0	Cluster-19064.0;orf1	0.515879	0.00346665	-0.24666	0.75825
Cluster-19916.0	Cluster-19916.0	Cluster-19916.0;	0.443871	0.00347218	-1.0065	0.21932
Cluster-9417.0	Cluster-9417.0	Cluster-9417.0;orf1	0.352578	0.00348095	0.83317	0.53566
Cluster-7218.0	Cluster-7218.0	Cluster-7218.0;	-0.38248	0.00352564	-1.7147	0.57446
Cluster-9260.0	Cluster-9260.0	Cluster-9260.0;orf2	-0.899755	0.00358969	-5.4332	0.0015422
Cluster-11799.0	Cluster-11799.0	Cluster-11799.0;	-0.404027	0.00359147	-1.2934	0.74282
Cluster-10023.0	Cluster-10023.0	Cluster-10023.0;orf1	-0.802862	0.00359616	-4.9587	0.10731
Cluster-12146.0	Cluster-12146.0	Cluster-12146.0;orf1	0.399601	0.00362138	-3.5854	0.079287
Cluster-4389.9922	Cluster-4389.9922	Cluster-4389.9922;orf1	1.13196	0.00363377	2.8685	0.00020556
Cluster-4389.5550	Cluster-4389.5550	Cluster-4389.5550;orf1	0.415185	0.00366057	-0.23247	0.86058
Cluster-9537.0	Cluster-9537.0	Cluster-9537.0;orf1	-0.857333	0.00366472	-3.8805	0.1135
Cluster-6400.0	Cluster-6400.0	Cluster-6400.0;orf1	-0.86789	0.00367725	1.8436	0.21901
Cluster-4389.10626	Cluster-4389.10626	Cluster-4389.10626;orf1	0.647153	0.00367831	-0.24686	0.74545
Cluster-14623.0	Cluster-14623.0	Cluster-14623.0;orf2	-1.08983	0.00370379	-1.5297	0.42316
Cluster-21850.1	Cluster-21850.1	Cluster-21850.1;	0.652729	0.00371012	-0.20886	0.94687
Cluster-4389.16170	Cluster-4389.16170	Cluster-4389.16170;	0.373044	0.0037611	1.3598	0.11046
Cluster-13089.0	Cluster-13089.0	Cluster-13089.0;	0.428611	0.00376218	-3.5269	0.31134
Cluster-4389.15150	Cluster-4389.15150	Cluster-4389.15150;orf1	0.488632	0.00377838	-1.1417	0.4275
Cluster-5110.0	Cluster-5110.0	Cluster-5110.0;orf1	0.640235	0.00379239	1.8076	0.6459
Cluster-4389.7282	Cluster-4389.7282	Cluster-4389.7282;orf1	0.677107	0.00379404	0.61494	0.39379
Cluster-4389.15434	Cluster-4389.15434	Cluster-4389.15434;orf1	1.73979	0.0038015	3.2952	0.0046467
Cluster-15318.0	Cluster-15318.0	Cluster-15318.0;orf1	-0.845525	0.00380287	-2.0983	0.12376
Cluster-17520.0	Cluster-17520.0	Cluster-17520.0;orf1	0.369081	0.00380317	0.85429	0.42549
Cluster-4389.13016	Cluster-4389.13016	Cluster-4389.13016;orf1	1.14759	0.00384318	3.0519	0.00051909
Cluster-4389.977	Cluster-4389.977	Cluster-4389.977;orf1	0.274787	0.00388949	-1.07	0.66422
Cluster-4389.15705	Cluster-4389.15705	Cluster-4389.15705;orf1	1.59484	0.00389036	2.9862	0.014124
Cluster-4389.10946	Cluster-4389.10946	Cluster-4389.10946;orf1	0.394707	0.00393478	1.3975	0.065634
Cluster-14158.1	Cluster-14158.1	Cluster-14158.1;orf1	0.307876	0.00395295	0.33702	0.67867
Cluster-10060.0	Cluster-10060.0	Cluster-10060.0;orf1	-1.32778	0.00395836	1.6915	0.40612
Cluster-8432.1	Cluster-8432.1	Cluster-8432.1;orf1	0.442132	0.00396909	-1.2408	0.58567
Cluster-4389.7457	Cluster-4389.7457	Cluster-4389.7457;orf1	-0.791603	0.00399551	-1.6128	0.016941
Cluster-17209.0	Cluster-17209.0	Cluster-17209.0;orf1	-0.766348	0.00401058	-1.644	0.020316
Cluster-17074.0	Cluster-17074.0	Cluster-17074.0;orf1	0.456968	0.00401816	-0.2725	0.72107
Cluster-16302.0	Cluster-16302.0	Cluster-16302.0;	0.73782	0.00402757	1.5534	0.026325
Cluster-15854.0	Cluster-15854.0	Cluster-15854.0;orf1	0.510404	0.00404556	0.78442	0.45711
Cluster-4389.3505	Cluster-4389.3505	Cluster-4389.3505;orf1	0.978718	0.00406264	0.70744	0.46469
Cluster-4389.1922	Cluster-4389.1922	Cluster-4389.1922;orf1	-0.629494	0.00409653	-2.8003	0.4358
Cluster-4389.12843	Cluster-4389.12843	Cluster-4389.12843;orf1	1.03238	0.00413476	2.4406	0.014536
Cluster-4389.3730	Cluster-4389.3730	Cluster-4389.3730;orf1	0.295061	0.00417418	0.38228	0.55257
Cluster-8193.0	Cluster-8193.0	Cluster-8193.0;orf1	-0.737738	0.00417624	0.46821	0.76308
Cluster-4389.2925	Cluster-4389.2925	Cluster-4389.2925;orf1	-0.822226	0.00419781	0.93357	0.74306
Cluster-15816.0	Cluster-15816.0	Cluster-15816.0;orf1	1.23782	0.00423461	0.34063	0.59513
Cluster-16851.0	Cluster-16851.0	Cluster-16851.0;orf1	-0.326654	0.00424447	-0.64944	0.53113
Cluster-18449.0	Cluster-18449.0	Cluster-18449.0;	0.891764	0.0042497	-1.0389	0.60688
Cluster-4389.753	Cluster-4389.753	Cluster-4389.753;orf1	-0.477375	0.00432367	0.31211	0.82379
Cluster-4389.10148	Cluster-4389.10148	Cluster-4389.10148;orf1	1.28954	0.00434234	2.4038	0.001128
Cluster-4389.5369	Cluster-4389.5369	Cluster-4389.5369;orf1	-0.29583	0.00436007	-0.9539	0.43613
Cluster-16179.0	Cluster-16179.0	Cluster-16179.0;orf1	0.812156	0.00436159	0.53885	0.56846
Cluster-4389.4990	Cluster-4389.4990	Cluster-4389.4990;orf1	1.57456	0.00436715	1.9972	0.011148
Cluster-4389.8443	Cluster-4389.8443	Cluster-4389.8443;orf1	0.456387	0.00437219	0.23484	0.70747
Cluster-6852.0	Cluster-6852.0	Cluster-6852.0;orf1	-0.641918	0.00440868	0.13374	0.97287
Cluster-4389.9856	Cluster-4389.9856	Cluster-4389.9856;orf1	0.887986	0.00441561	-0.4408	0.65313
Cluster-4389.7700	Cluster-4389.7700	Cluster-4389.7700;orf1	-0.298237	0.00442091	0.1308	0.88839
Cluster-4389.4883	Cluster-4389.4883	Cluster-4389.4883;orf1	0.420528	0.00448365	2.9298	0.00065462
Cluster-4389.6573	Cluster-4389.6573	Cluster-4389.6573;orf1	0.176814	0.00448542	2.6814	0.015322
Cluster-19193.0	Cluster-19193.0	Cluster-19193.0;orf1	1.23242	0.00449972	3.3234	0.0023591
Cluster-4389.5942	Cluster-4389.5942	Cluster-4389.5942;orf1	1.06839	0.00451817	2.8803	0.0034438
Cluster-20965.0	Cluster-20965.0	Cluster-20965.0;orf1	-0.915504	0.00452906	-3.1249	0.016416
Cluster-4389.13102	Cluster-4389.13102	Cluster-4389.13102;orf1	-0.730576	0.00454173	0.74749	0.28891
Cluster-4389.12815	Cluster-4389.12815	Cluster-4389.12815;orf1	-0.652476	0.00461238	-1.6124	0.01815
Cluster-4389.11349	Cluster-4389.11349	Cluster-4389.11349;orf1	0.890151	0.00463972	1.6678	0.027051
Cluster-4389.3742	Cluster-4389.3742	Cluster-4389.3742;orf1	0.478979	0.00465465	-0.8281	0.74086
Cluster-4389.14938	Cluster-4389.14938	Cluster-4389.14938;orf1	0.377392	0.00465906	-0.68556	0.27687
Cluster-4389.14698	Cluster-4389.14698	Cluster-4389.14698;orf1	-0.355344	0.00466184	-0.55622	0.39938
Cluster-4389.8198	Cluster-4389.8198	Cluster-4389.8198;orf1	0.72738	0.00467374	1.226	0.21707
Cluster-10220.0	Cluster-10220.0	Cluster-10220.0;	1.24654	0.00468547	1.3339	0.36472
Cluster-4389.4857	Cluster-4389.4857	Cluster-4389.4857;orf1	-0.308924	0.004758	1.5318	0.18554
Cluster-13570.0	Cluster-13570.0	Cluster-13570.0;	-0.928653	0.00476228	-5.056	0.018248
Cluster-18316.0	Cluster-18316.0	Cluster-18316.0;orf1	-0.874001	0.00481418	-0.89238	0.28951
Cluster-4389.11864	Cluster-4389.11864	Cluster-4389.11864;	1.50835	0.00482908	2.0481	0.28212
Cluster-21602.0	Cluster-21602.0	Cluster-21602.0;orf1	-0.267119	0.00486987	-0.56493	0.49123
Cluster-4389.1312	Cluster-4389.1312	Cluster-4389.1312;orf1	-0.267641	0.00487043	-1.14	0.22701
Cluster-4389.7661	Cluster-4389.7661	Cluster-4389.7661;orf1	0.49826	0.00488695	-0.099657	0.89871
Cluster-4389.13675	Cluster-4389.13675	Cluster-4389.13675;orf1	0.992418	0.00489493	2.7914	0.070399
Cluster-9780.0	Cluster-9780.0	Cluster-9780.0;orf1	0.67522	0.00492489	-0.88407	0.72588
Cluster-21364.0	Cluster-21364.0	Cluster-21364.0;	0.821753	0.00497763	0.47345	0.60408
Cluster-4389.6756	Cluster-4389.6756	Cluster-4389.6756;orf1	-0.345223	0.00500248	1.8512	0.099217
Cluster-4389.10225	Cluster-4389.10225	Cluster-4389.10225;orf1	-0.59339	0.00504834	-1.0065	0.21211
Cluster-4389.12181	Cluster-4389.12181	Cluster-4389.12181;	0.623532	0.00505176	-0.56944	0.60759
Cluster-9719.0	Cluster-9719.0	Cluster-9719.0;	-0.676927	0.00505256	-3.1537	0.26887
Cluster-4389.10761	Cluster-4389.10761	Cluster-4389.10761;orf1	1.03602	0.0050846	2.3645	0.033476
Cluster-17741.0	Cluster-17741.0	Cluster-17741.0;orf1	0.905098	0.00514858	0.79337	0.35139
Cluster-15931.0	Cluster-15931.0	Cluster-15931.0;	0.940118	0.00518423	-2.3509	0.27026
Cluster-6426.0	Cluster-6426.0	Cluster-6426.0;orf1	-0.477549	0.00522727	-0.94102	0.52986
Cluster-4389.11885	Cluster-4389.11885	Cluster-4389.11885;orf1	0.725057	0.00522858	0.72965	0.45932
Cluster-14143.0	Cluster-14143.0	Cluster-14143.0;orf1	0.904085	0.0052311	0.58022	0.79853
Cluster-4389.8989	Cluster-4389.8989	Cluster-4389.8989;orf1	0.98097	0.00525423	2.9038	0.00053212
Cluster-4389.15442	Cluster-4389.15442	Cluster-4389.15442;orf1	0.607204	0.00525487	-0.0025078	0.99842
Cluster-4389.1134	Cluster-4389.1134	Cluster-4389.1134;	1.37537	0.00525719	2.7973	0.068945
Cluster-13226.0	Cluster-13226.0	Cluster-13226.0;orf1	0.486083	0.00526142	-2.161	0.48501
Cluster-4389.12252	Cluster-4389.12252	Cluster-4389.12252;orf1	1.12012	0.00526861	1.7729	0.023836
Cluster-8234.0	Cluster-8234.0	Cluster-8234.0;	0.666687	0.00527307	-0.18415	0.95774
Cluster-5848.0	Cluster-5848.0	Cluster-5848.0;	1.77991	0.00531044	-2.3687	0.3101
Cluster-4520.0	Cluster-4520.0	Cluster-4520.0;orf1	0.601539	0.00533322	5.4391	0.0021495
Cluster-18029.0	Cluster-18029.0	Cluster-18029.0;orf1	-0.515429	0.00533639	2.9155	0.0055888
Cluster-14036.1	Cluster-14036.1	Cluster-14036.1;orf1	-0.993271	0.00534103	-3.6577	0.32277
Cluster-4389.12968	Cluster-4389.12968	Cluster-4389.12968;orf1	1.35155	0.00535024	1.8414	0.084347
Cluster-6527.0	Cluster-6527.0	Cluster-6527.0;	0.364926	0.00537899	-2.5781	0.27992
Cluster-4389.16465	Cluster-4389.16465	Cluster-4389.16465;orf1	0.346723	0.00547497	0.66896	0.83013
Cluster-4389.11462	Cluster-4389.11462	Cluster-4389.11462;orf1	1.16811	0.00548271	1.5551	0.043224
Cluster-17713.0	Cluster-17713.0	Cluster-17713.0;orf1	-0.412538	0.00554899	-0.97354	0.38867
Cluster-4389.15820	Cluster-4389.15820	Cluster-4389.15820;orf1	0.269257	0.00554932	0.71479	0.27943
Cluster-7253.0	Cluster-7253.0	Cluster-7253.0;orf1	0.978455	0.00555574	0.70287	0.85759
Cluster-4389.11318	Cluster-4389.11318	Cluster-4389.11318;orf1	0.853878	0.0055759	1.6843	0.045626
Cluster-18565.0	Cluster-18565.0	Cluster-18565.0;orf1	0.835074	0.00558781	-0.44916	0.61273
Cluster-4389.5433	Cluster-4389.5433	Cluster-4389.5433;orf1	-0.699532	0.00560947	-0.44363	0.54577
Cluster-4389.12014	Cluster-4389.12014	Cluster-4389.12014;orf1	0.828878	0.00562589	-1.5083	0.066556
Cluster-18619.0	Cluster-18619.0	Cluster-18619.0;orf1	0.923885	0.00562703	2.9796	7.49e-05
Cluster-4951.0	Cluster-4951.0	Cluster-4951.0;orf1	0.657521	0.00570141	2.7329	0.40741
Cluster-8704.0	Cluster-8704.0	Cluster-8704.0;orf1	-1.2812	0.00570554	-2.4134	0.13541
Cluster-4389.2094	Cluster-4389.2094	Cluster-4389.2094;orf1	0.434676	0.00571198	-1.4686	0.088299
Cluster-6468.0	Cluster-6468.0	Cluster-6468.0;	-0.855073	0.00571296	-2.5305	0.40381
Cluster-15944.0	Cluster-15944.0	Cluster-15944.0;orf1	-0.361863	0.00571535	0.5965	0.65042
Cluster-4389.5806	Cluster-4389.5806	Cluster-4389.5806;orf1	0.531549	0.00571633	0.3963	0.58245
Cluster-4389.10983	Cluster-4389.10983	Cluster-4389.10983;orf1	1.7315	0.00572949	6.6254	1.61e-11
Cluster-4389.4822	Cluster-4389.4822	Cluster-4389.4822;orf1	0.325877	0.00576381	0.71967	0.36351
Cluster-17891.0	Cluster-17891.0	Cluster-17891.0;orf1	0.144626	0.00578985	-0.024812	0.97726
Cluster-12295.0	Cluster-12295.0	Cluster-12295.0;orf1	0.488513	0.0057911	-5.1931	0.077406
Cluster-4389.5117	Cluster-4389.5117	Cluster-4389.5117;orf1	0.456198	0.00582679	0.38515	0.53053
Cluster-17498.0	Cluster-17498.0	Cluster-17498.0;	-0.926331	0.00595339	-3.6435	0.018325
Cluster-4389.11506	Cluster-4389.11506	Cluster-4389.11506;orf1	0.44622	0.00595687	1.0729	0.40629
Cluster-4389.17056	Cluster-4389.17056	Cluster-4389.17056;orf1	-0.407992	0.00598869	0.18744	0.85056
Cluster-4389.5216	Cluster-4389.5216	Cluster-4389.5216;orf1	0.451489	0.00602136	-0.41299	0.61981
Cluster-4389.12019	Cluster-4389.12019	Cluster-4389.12019;orf1	-0.596055	0.00607534	0.14634	0.84886
Cluster-4389.4106	Cluster-4389.4106	Cluster-4389.4106;orf1	0.534777	0.00607535	-0.099165	0.92605
Cluster-4389.13426	Cluster-4389.13426	Cluster-4389.13426;orf1	0.41201	0.0061352	-0.70723	0.3866
Cluster-19953.0	Cluster-19953.0	Cluster-19953.0;orf1	-1.14019	0.00615122	-1.7082	0.19446
Cluster-4389.1929	Cluster-4389.1929	Cluster-4389.1929;orf1	0.761764	0.00616866	-0.091949	0.94354
Cluster-4389.7582	Cluster-4389.7582	Cluster-4389.7582;orf1	1.82017	0.00620843	2.7496	0.0083722
Cluster-4389.9141	Cluster-4389.9141	Cluster-4389.9141;	0.711067	0.00621542	0.36164	0.61384
Cluster-4797.0	Cluster-4797.0	Cluster-4797.0;	1.33658	0.00621702	9.1214	3.1e-10
Cluster-14053.0	Cluster-14053.0	Cluster-14053.0;	0.486231	0.00623357	-1.6274	0.62569
Cluster-18454.0	Cluster-18454.0	Cluster-18454.0;orf1	0.603337	0.00624175	0.10042	0.91163
Cluster-4389.7090	Cluster-4389.7090	Cluster-4389.7090;orf1	-1.61125	0.00628193	-1.0985	0.07095
Cluster-7794.0	Cluster-7794.0	Cluster-7794.0;orf1	-0.886771	0.00631286	-2.8094	0.29605
Cluster-12262.0	Cluster-12262.0	Cluster-12262.0;orf1	-0.748053	0.00632115	-0.98752	0.60837
Cluster-4389.2132	Cluster-4389.2132	Cluster-4389.2132;orf1	-0.551215	0.00632485	4.2952	0.038171
Cluster-15894.0	Cluster-15894.0	Cluster-15894.0;orf1	-0.364005	0.0063317	-2.8833	0.37006
Cluster-4389.13998	Cluster-4389.13998	Cluster-4389.13998;orf1	0.341666	0.00634082	0.91366	0.21235
Cluster-4389.11160	Cluster-4389.11160	Cluster-4389.11160;orf1	-0.645812	0.00635068	-1.2509	0.38012
Cluster-4389.466	Cluster-4389.466	Cluster-4389.466;orf1	-1.11211	0.00635105	0.82248	0.51846
Cluster-4389.10216	Cluster-4389.10216	Cluster-4389.10216;orf1	1.53919	0.00635335	4.8951	1.14e-07
Cluster-4389.1489	Cluster-4389.1489	Cluster-4389.1489;orf1	0.86142	0.00637562	0.97692	0.1467
Cluster-16419.0	Cluster-16419.0	Cluster-16419.0;orf1	0.357672	0.00644105	1.6214	0.12022
Cluster-12171.0	Cluster-12171.0	Cluster-12171.0;	0.415796	0.00645998	-0.89748	0.80819
Cluster-4389.14556	Cluster-4389.14556	Cluster-4389.14556;orf1	0.974719	0.00648069	2.2058	0.017934
Cluster-14030.0	Cluster-14030.0	Cluster-14030.0;orf1	-0.515423	0.00649236	0.20506	0.89617
Cluster-12030.1	Cluster-12030.1	Cluster-12030.1;orf1	0.86351	0.00650917	-3.4216	0.39459
Cluster-10749.0	Cluster-10749.0	Cluster-10749.0;	0.877431	0.00654387	-1.0744	0.70239
Cluster-4389.11985	Cluster-4389.11985	Cluster-4389.11985;orf1	1.4133	0.00662162	2.1306	0.029989
Cluster-14322.1	Cluster-14322.1	Cluster-14322.1;orf1	1.95329	0.00662478	2.4437	0.019656
Cluster-4389.12751	Cluster-4389.12751	Cluster-4389.12751;orf1	1.37635	0.00663668	1.5909	0.023682
Cluster-16104.0	Cluster-16104.0	Cluster-16104.0;orf1	-0.844357	0.00668108	-1.4602	0.041857
Cluster-3325.0	Cluster-3325.0	Cluster-3325.0;orf1	1.71372	0.00670632	7.8352	8.23e-08
Cluster-10901.1	Cluster-10901.1	Cluster-10901.1;orf1	0.427647	0.00679775	1.8161	0.092496
Cluster-7842.0	Cluster-7842.0	Cluster-7842.0;	-0.569769	0.00682871	-1.6915	0.6651
Cluster-10083.0	Cluster-10083.0	Cluster-10083.0;orf1	-0.50726	0.00683742	0.088886	0.93724
Cluster-4438.0	Cluster-4438.0	Cluster-4438.0;orf1	0.391828	0.00686681	1.0821	0.78419
Cluster-6326.0	Cluster-6326.0	Cluster-6326.0;orf1	-0.549358	0.00698182	-0.85403	0.60422
Cluster-4389.16260	Cluster-4389.16260	Cluster-4389.16260;orf1	-0.411935	0.00698849	0.18173	0.83115
Cluster-19314.0	Cluster-19314.0	Cluster-19314.0;orf1	0.34486	0.00699271	1.6629	0.048874
Cluster-15811.0	Cluster-15811.0	Cluster-15811.0;orf1	-1.19085	0.00710957	-0.57576	0.6545
Cluster-4389.8655	Cluster-4389.8655	Cluster-4389.8655;	-2.0104	0.00714978	-2.8113	0.30895
Cluster-4389.500	Cluster-4389.500	Cluster-4389.500;orf1	0.453875	0.0071548	0.28602	0.80727
Cluster-19012.0	Cluster-19012.0	Cluster-19012.0;orf1	-0.774703	0.00716893	-1.7625	0.021615
Cluster-15929.2	Cluster-15929.2	Cluster-15929.2;orf1	-0.866578	0.00717344	0.31016	0.90598
Cluster-4389.2300	Cluster-4389.2300	Cluster-4389.2300;orf1	0.995052	0.00720273	1.6581	0.081279
Cluster-12141.0	Cluster-12141.0	Cluster-12141.0;orf1	-0.85281	0.00728155	-2.4881	0.15937
Cluster-17933.1	Cluster-17933.1	Cluster-17933.1;orf1	-0.994357	0.00728516	0.53183	0.79841
Cluster-4389.10043	Cluster-4389.10043	Cluster-4389.10043;orf1	0.74087	0.00729168	1.0992	0.1866
Cluster-15913.0	Cluster-15913.0	Cluster-15913.0;orf1	-0.4294	0.00739028	-1.8486	0.056549
Cluster-4389.6562	Cluster-4389.6562	Cluster-4389.6562;orf1	0.419861	0.00741122	0.42188	0.46864
Cluster-9951.0	Cluster-9951.0	Cluster-9951.0;	1.47449	0.00741372	0.38765	0.9063
Cluster-4389.8617	Cluster-4389.8617	Cluster-4389.8617;orf1	0.315411	0.00742026	0.18683	0.74923
Cluster-17860.0	Cluster-17860.0	Cluster-17860.0;orf1	0.42957	0.0074288	0.81634	0.49831
Cluster-4389.5165	Cluster-4389.5165	Cluster-4389.5165;orf1	1.24397	0.00743971	1.4036	0.22821
Cluster-9925.1	Cluster-9925.1	Cluster-9925.1;orf1	-0.44108	0.00745815	-3.8538	0.075618
Cluster-20447.0	Cluster-20447.0	Cluster-20447.0;orf1	-0.382869	0.00747076	-0.28191	0.65198
Cluster-17076.0	Cluster-17076.0	Cluster-17076.0;orf1	0.28675	0.00749283	-1.7712	0.069225
Cluster-4389.15915	Cluster-4389.15915	Cluster-4389.15915;	0.926831	0.00757197	2.4093	0.0010128
Cluster-4389.6729	Cluster-4389.6729	Cluster-4389.6729;orf1	0.365717	0.00758243	-0.31807	0.69326
Cluster-4389.423	Cluster-4389.423	Cluster-4389.423;orf1	0.706063	0.00758433	0.71506	0.28606
Cluster-4389.4677	Cluster-4389.4677	Cluster-4389.4677;orf1	-0.924786	0.00760361	-0.75686	0.19014
Cluster-12116.1	Cluster-12116.1	Cluster-12116.1;orf1	0.279817	0.00760593	1.8321	0.025721
Cluster-4389.3344	Cluster-4389.3344	Cluster-4389.3344;orf1	0.386151	0.00769645	0.11768	0.88782
Cluster-4389.11903	Cluster-4389.11903	Cluster-4389.11903;orf2	0.820556	0.00769657	-0.75739	0.32617
Cluster-4389.2579	Cluster-4389.2579	Cluster-4389.2579;orf1	1.12358	0.00776081	5.5183	2.06e-05
Cluster-4389.2513	Cluster-4389.2513	Cluster-4389.2513;orf1	0.290195	0.00780752	1.1356	0.22311
Cluster-4389.4820	Cluster-4389.4820	Cluster-4389.4820;orf1	-0.671181	0.00785439	-0.69825	0.30611
Cluster-4389.7937	Cluster-4389.7937	Cluster-4389.7937;orf1	1.56297	0.00787523	3.007	0.028392
Cluster-4389.15064	Cluster-4389.15064	Cluster-4389.15064;orf1	0.181034	0.00790393	-0.22214	0.76165
Cluster-4389.8309	Cluster-4389.8309	Cluster-4389.8309;orf1	-0.656778	0.00792531	-0.19729	0.78833
Cluster-4389.14028	Cluster-4389.14028	Cluster-4389.14028;orf1	0.5462	0.00793751	0.96759	0.40431
Cluster-4389.10672	Cluster-4389.10672	Cluster-4389.10672;orf1	0.645062	0.00798504	1.5704	0.17038
Cluster-4389.10427	Cluster-4389.10427	Cluster-4389.10427;orf1	0.453085	0.00799729	2.495	0.00014265
Cluster-4389.3941	Cluster-4389.3941	Cluster-4389.3941;orf1	-0.602686	0.00808532	1.1761	0.15521
Cluster-16543.0	Cluster-16543.0	Cluster-16543.0;orf1	-0.670831	0.00813403	0.49269	0.57037
Cluster-13542.0	Cluster-13542.0	Cluster-13542.0;orf1	1.43058	0.00813624	-0.70426	0.77818
Cluster-4389.12654	Cluster-4389.12654	Cluster-4389.12654;orf1	0.508081	0.00813757	0.83172	0.24752
Cluster-4389.7705	Cluster-4389.7705	Cluster-4389.7705;orf1	0.560982	0.00816195	2.385	0.014444
Cluster-21502.0	Cluster-21502.0	Cluster-21502.0;	0.435832	0.00817856	3.3917	0.0043658
Cluster-4389.11409	Cluster-4389.11409	Cluster-4389.11409;orf2	1.07795	0.0081818	2.1655	NA
Cluster-4389.12092	Cluster-4389.12092	Cluster-4389.12092;orf1	1.87001	0.00819281	4.0929	0.050622
Cluster-16154.0	Cluster-16154.0	Cluster-16154.0;orf1	-0.525238	0.00819361	-2.5968	0.1363
Cluster-4389.1865	Cluster-4389.1865	Cluster-4389.1865;orf2	0.651413	0.00820815	0.4297	0.71413
Cluster-4389.15735	Cluster-4389.15735	Cluster-4389.15735;orf1	0.772333	0.00822984	0.3487	0.74859
Cluster-17630.0	Cluster-17630.0	Cluster-17630.0;orf1	0.237761	0.00824534	-0.86687	0.35684
Cluster-7319.0	Cluster-7319.0	Cluster-7319.0;orf1	-0.684066	0.00824819	0.48494	0.74834
Cluster-4389.156	Cluster-4389.156	Cluster-4389.156;orf1	0.788996	0.00826061	1.0896	0.44007
Cluster-18992.0	Cluster-18992.0	Cluster-18992.0;orf1	-0.391749	0.00828542	0.025733	0.97383
Cluster-2538.0	Cluster-2538.0	Cluster-2538.0;	-0.634541	0.0083295	0.012584	0.99749
Cluster-4389.13760	Cluster-4389.13760	Cluster-4389.13760;	0.516842	0.00835852	-0.25797	0.92279
Cluster-4389.15195	Cluster-4389.15195	Cluster-4389.15195;orf1	0.596827	0.00840303	1.8751	0.10228
Cluster-4389.12324	Cluster-4389.12324	Cluster-4389.12324;orf1	1.48606	0.00841753	4.7397	4.37e-06
Cluster-8094.0	Cluster-8094.0	Cluster-8094.0;orf1	0.507569	0.00851001	1.6573	0.24221
Cluster-4389.1400	Cluster-4389.1400	Cluster-4389.1400;orf1	1.03642	0.00851503	1.9952	0.015016
Cluster-18412.0	Cluster-18412.0	Cluster-18412.0;orf1	-0.332008	0.00856475	-1.592	0.065699
Cluster-4389.16418	Cluster-4389.16418	Cluster-4389.16418;orf1	-0.874478	0.0085671	-1.0554	0.4146
Cluster-4389.7711	Cluster-4389.7711	Cluster-4389.7711;orf1	-0.598074	0.00859988	-0.13634	0.93874
Cluster-1649.0	Cluster-1649.0	Cluster-1649.0;orf1	-1.15731	0.00860517	0.57999	0.88383
Cluster-4389.8713	Cluster-4389.8713	Cluster-4389.8713;orf1	0.441122	0.00861028	0.80505	0.39575
Cluster-4389.12272	Cluster-4389.12272	Cluster-4389.12272;orf1	1.16447	0.00861203	3.2491	0.001997
Cluster-4389.16450	Cluster-4389.16450	Cluster-4389.16450;orf1	1.45504	0.00863034	3.2457	2.49e-05
Cluster-4389.6235	Cluster-4389.6235	Cluster-4389.6235;orf1	0.163911	0.00866571	3.8695	0.15307
Cluster-12807.0	Cluster-12807.0	Cluster-12807.0;orf1	0.683176	0.00868417	0.81292	0.60137
Cluster-17100.0	Cluster-17100.0	Cluster-17100.0;	0.174858	0.00870354	-0.18019	0.82227
Cluster-4389.11095	Cluster-4389.11095	Cluster-4389.11095;orf1	0.30328	0.00875984	1.8301	0.020681
Cluster-7754.0	Cluster-7754.0	Cluster-7754.0;orf1	0.571777	0.00879384	-2.7537	0.31526
Cluster-4389.1734	Cluster-4389.1734	Cluster-4389.1734;orf1	-0.416393	0.0088024	-0.54368	0.46267
Cluster-4389.10541	Cluster-4389.10541	Cluster-4389.10541;orf1	0.477525	0.00881772	1.4274	0.21109
Cluster-4389.4749	Cluster-4389.4749	Cluster-4389.4749;orf1	-0.450671	0.00888862	-1.7152	0.21484
Cluster-4389.16057	Cluster-4389.16057	Cluster-4389.16057;orf1	0.517802	0.00889532	0.94822	0.5019
Cluster-4389.3235	Cluster-4389.3235	Cluster-4389.3235;orf1	1.20915	0.00891787	-1.5538	0.26349
Cluster-4389.16561	Cluster-4389.16561	Cluster-4389.16561;orf1	1.0032	0.00892217	2.491	0.41298
Cluster-4389.970	Cluster-4389.970	Cluster-4389.970;orf1	0.892667	0.00892233	2.6493	0.00051824
Cluster-21347.0	Cluster-21347.0	Cluster-21347.0;orf1	0.556231	0.00894037	-0.36045	0.59985
Cluster-21927.0	Cluster-21927.0	Cluster-21927.0;orf1	-0.453888	0.00894538	-2.9362	0.28509
Cluster-20511.0	Cluster-20511.0	Cluster-20511.0;orf1	0.221224	0.00895787	-0.057699	0.93484
Cluster-4389.10337	Cluster-4389.10337	Cluster-4389.10337;orf2	2.79717	0.00899956	3.4483	0.0016669
Cluster-4389.2832	Cluster-4389.2832	Cluster-4389.2832;orf1	0.507003	0.00900889	0.57742	0.36414
Cluster-18725.0	Cluster-18725.0	Cluster-18725.0;orf1	0.803087	0.00906877	0.49633	0.50004
Cluster-16283.0	Cluster-16283.0	Cluster-16283.0;orf1	0.771569	0.00907195	0.55157	0.86114
Cluster-13160.0	Cluster-13160.0	Cluster-13160.0;orf1	-0.0909636	0.00907249	-0.41649	0.91547
Cluster-4389.13316	Cluster-4389.13316	Cluster-4389.13316;orf1	0.319326	0.00910952	2.3246	0.0031952
Cluster-4389.4167	Cluster-4389.4167	Cluster-4389.4167;orf1	-0.256031	0.00912139	-1.6653	0.15466
Cluster-8988.0	Cluster-8988.0	Cluster-8988.0;	-1.09489	0.00913135	-2.6015	0.32718
Cluster-4389.3174	Cluster-4389.3174	Cluster-4389.3174;orf1	0.622386	0.00916869	3.6784	0.018972
Cluster-4389.9605	Cluster-4389.9605	Cluster-4389.9605;orf1	0.641758	0.00919608	0.16061	0.8499
Cluster-19164.0	Cluster-19164.0	Cluster-19164.0;orf1	0.922125	0.00921412	1.1305	0.65461
Cluster-13772.0	Cluster-13772.0	Cluster-13772.0;orf1	-0.113528	0.00927389	-0.19414	0.87274
Cluster-4389.16937	Cluster-4389.16937	Cluster-4389.16937;orf1	-0.878819	0.00929679	0.18614	0.93265
Cluster-4389.9182	Cluster-4389.9182	Cluster-4389.9182;orf1	-0.2137	0.00930964	-0.92967	0.33563
Cluster-4389.4690	Cluster-4389.4690	Cluster-4389.4690;orf1	0.631978	0.00932475	-1.3989	0.20962
Cluster-4389.1611	Cluster-4389.1611	Cluster-4389.1611;orf1	0.428073	0.00934617	-0.45321	0.57241
Cluster-4389.1628	Cluster-4389.1628	Cluster-4389.1628;orf1	0.596656	0.00936486	1.0197	0.15924
Cluster-18652.0	Cluster-18652.0	Cluster-18652.0;orf1	-0.334947	0.00939821	-1.4407	0.12525
Cluster-4252.0	Cluster-4252.0	Cluster-4252.0;	0.733184	0.00939883	0.17366	0.96527
Cluster-22046.1	Cluster-22046.1	Cluster-22046.1;orf1	0.827127	0.00940057	-1.0724	0.59672
Cluster-4389.11205	Cluster-4389.11205	Cluster-4389.11205;orf1	0.624807	0.00940122	1.209	0.1451
Cluster-10407.0	Cluster-10407.0	Cluster-10407.0;orf1	1.13987	0.00940526	2.3582	0.095726
Cluster-15671.0	Cluster-15671.0	Cluster-15671.0;orf1	-0.916096	0.00943577	-8.4121	3.01e-06
Cluster-4389.15648	Cluster-4389.15648	Cluster-4389.15648;orf1	1.43831	0.00944863	2.4799	0.0069663
Cluster-4389.8220	Cluster-4389.8220	Cluster-4389.8220;orf1	-0.891163	0.00952146	-1.6845	0.062602
Cluster-17831.0	Cluster-17831.0	Cluster-17831.0;orf1	-0.278755	0.00955868	-0.78983	0.2618
Cluster-4389.10023	Cluster-4389.10023	Cluster-4389.10023;orf1	0.789241	0.00956304	-0.30548	0.93926
Cluster-4986.0	Cluster-4986.0	Cluster-4986.0;orf1	-1.06857	0.00958172	1.4719	0.7018
Cluster-18979.0	Cluster-18979.0	Cluster-18979.0;orf1	-0.786044	0.00958686	-0.98095	0.51804
Cluster-4389.8883	Cluster-4389.8883	Cluster-4389.8883;orf1	-0.559458	0.00959201	-1.7164	0.049677
Cluster-11310.0	Cluster-11310.0	Cluster-11310.0;	-0.640766	0.00959539	-0.97825	0.80429
Cluster-4389.2722	Cluster-4389.2722	Cluster-4389.2722;	0.744733	0.00962281	0.918	0.57964
Cluster-4389.12916	Cluster-4389.12916	Cluster-4389.12916;orf1	1.2517	0.00965257	8.2548	9.06e-14
Cluster-4389.765	Cluster-4389.765	Cluster-4389.765;orf1	0.505674	0.00967418	2.0368	0.17728
Cluster-11264.0	Cluster-11264.0	Cluster-11264.0;	-0.563554	0.0096775	-1.0173	0.67675
Cluster-4389.1715	Cluster-4389.1715	Cluster-4389.1715;orf1	0.669858	0.00970685	0.29004	0.90658
Cluster-15037.0	Cluster-15037.0	Cluster-15037.0;orf1	-0.852429	0.00971397	-3.7745	0.019602
Cluster-18079.0	Cluster-18079.0	Cluster-18079.0;	-1.0228	0.00971939	-1.9101	0.064436
Cluster-20782.0	Cluster-20782.0	Cluster-20782.0;orf1	-0.739764	0.00976522	1.3186	0.51431
Cluster-21603.0	Cluster-21603.0	Cluster-21603.0;	0.718125	0.00979857	-0.72255	0.4294
Cluster-17670.0	Cluster-17670.0	Cluster-17670.0;orf1	-0.715287	0.00985807	-4.2116	0.016455
Cluster-8776.0	Cluster-8776.0	Cluster-8776.0;orf1	0.902173	0.00987899	0.040603	0.98804
Cluster-4389.10194	Cluster-4389.10194	Cluster-4389.10194;orf1	0.835241	0.00989828	-3.149	0.17458
Cluster-4389.15311	Cluster-4389.15311	Cluster-4389.15311;orf1	0.216353	0.00990308	-0.020626	0.97494
Cluster-4389.6317	Cluster-4389.6317	Cluster-4389.6317;orf1	-0.853288	0.00990569	-2.5751	0.048204
Cluster-13932.0	Cluster-13932.0	Cluster-13932.0;orf1	0.724417	0.00993348	-1.4381	0.71576
Cluster-4389.13106	Cluster-4389.13106	Cluster-4389.13106;orf1	1.49139	0.0100108	3.7223	7.5e-05
Cluster-6297.0	Cluster-6297.0	Cluster-6297.0;orf1	-1.11422	0.0100136	1.8536	0.44556
Cluster-16231.0	Cluster-16231.0	Cluster-16231.0;orf1	0.51352	0.010057	-1.159	0.53099
Cluster-4389.15163	Cluster-4389.15163	Cluster-4389.15163;orf1	0.521834	0.0100898	0.68631	0.49493
Cluster-4389.13481	Cluster-4389.13481	Cluster-4389.13481;orf1	1.50615	0.0101037	2.5952	0.017446
Cluster-18507.0	Cluster-18507.0	Cluster-18507.0;orf1	-0.225413	0.0101226	0.93718	0.236
Cluster-4389.8881	Cluster-4389.8881	Cluster-4389.8881;orf1	-1.02233	0.0101234	-4.9737	2.02e-08
Cluster-4389.2061	Cluster-4389.2061	Cluster-4389.2061;orf1	0.636983	0.0101689	0.63545	0.49993
Cluster-4389.5656	Cluster-4389.5656	Cluster-4389.5656;orf1	0.258704	0.0102114	1.3442	0.077921
Cluster-4389.13360	Cluster-4389.13360	Cluster-4389.13360;orf2	1.14885	0.0102869	4.5108	2.1e-05
Cluster-17013.0	Cluster-17013.0	Cluster-17013.0;orf1	-1.20403	0.0102899	0.70311	0.81236
Cluster-6718.0	Cluster-6718.0	Cluster-6718.0;orf1	-0.766208	0.010424	0.11113	0.97334
Cluster-79.0	Cluster-79.0	Cluster-79.0;orf1	-0.387422	0.0104412	0.57013	0.8858
Cluster-4389.11445	Cluster-4389.11445	Cluster-4389.11445;orf1	1.97221	0.010461	3.5766	3.97e-06
Cluster-7400.0	Cluster-7400.0	Cluster-7400.0;orf1	1.47274	0.0104664	0.01908	0.99554
Cluster-4389.15586	Cluster-4389.15586	Cluster-4389.15586;orf1	1.38177	0.0104714	3.4753	0.0071637
Cluster-20092.0	Cluster-20092.0	Cluster-20092.0;orf1	0.991968	0.0104844	0.618	0.48475
Cluster-4389.3279	Cluster-4389.3279	Cluster-4389.3279;	1.01501	0.0105896	4.2797	0.00041853
Cluster-4389.5673	Cluster-4389.5673	Cluster-4389.5673;orf1	1.01841	0.0106136	1.4064	0.051076
Cluster-4389.1727	Cluster-4389.1727	Cluster-4389.1727;orf1	-1.10561	0.0106699	-2.0136	0.037021
Cluster-20471.0	Cluster-20471.0	Cluster-20471.0;orf1	1.17973	0.0106754	2.171	0.023602
Cluster-10163.0	Cluster-10163.0	Cluster-10163.0;orf1	-0.216673	0.0106843	1.6736	0.16523
Cluster-4389.2071	Cluster-4389.2071	Cluster-4389.2071;orf1	-0.657926	0.0107319	-1.3013	0.048126
Cluster-13841.0	Cluster-13841.0	Cluster-13841.0;orf1	2.27501	0.0107566	-1.7505	0.65878
Cluster-6035.0	Cluster-6035.0	Cluster-6035.0;orf1	0.962991	0.0107723	-1.9301	0.4167
Cluster-13789.0	Cluster-13789.0	Cluster-13789.0;	-1.00679	0.0107785	-2.3453	0.55625
Cluster-4389.8917	Cluster-4389.8917	Cluster-4389.8917;orf1	0.792785	0.0107845	1.1641	0.27328
Cluster-22037.0	Cluster-22037.0	Cluster-22037.0;orf1	-0.332045	0.0108118	-4.0288	0.071544
Cluster-10530.0	Cluster-10530.0	Cluster-10530.0;	0.342415	0.010839	0.68758	0.7924
Cluster-4389.4288	Cluster-4389.4288	Cluster-4389.4288;orf1	0.745459	0.0108793	-0.15757	0.9021
Cluster-4389.4557	Cluster-4389.4557	Cluster-4389.4557;orf1	-0.349828	0.0109016	0.67515	0.54035
Cluster-4389.14943	Cluster-4389.14943	Cluster-4389.14943;orf1	0.704183	0.0110362	1.1175	0.087687
Cluster-4389.4908	Cluster-4389.4908	Cluster-4389.4908;orf1	1.26501	0.0110588	1.6268	0.093101
Cluster-4389.1233	Cluster-4389.1233	Cluster-4389.1233;orf1	0.895247	0.0110634	2.4188	0.095593
Cluster-4389.11155	Cluster-4389.11155	Cluster-4389.11155;orf1	1.49143	0.0110974	12.948	1.55e-20
Cluster-17200.0	Cluster-17200.0	Cluster-17200.0;orf1	0.461636	0.0111356	0.21376	0.91513
Cluster-4389.11240	Cluster-4389.11240	Cluster-4389.11240;orf1	0.497305	0.011189	-0.52602	0.5465
Cluster-4389.16717	Cluster-4389.16717	Cluster-4389.16717;orf1	-1.10443	0.0112396	-2.4042	0.00025368
Cluster-10581.0	Cluster-10581.0	Cluster-10581.0;orf1	-0.429889	0.0112767	2.8804	0.1069
Cluster-11272.0	Cluster-11272.0	Cluster-11272.0;orf1	-0.659487	0.0113194	-2.123	0.54401
Cluster-6106.0	Cluster-6106.0	Cluster-6106.0;	-0.720198	0.0114484	-5.2554	0.041702
Cluster-16846.1	Cluster-16846.1	Cluster-16846.1;orf1	0.590264	0.0114886	0.080594	0.92348
Cluster-16725.0	Cluster-16725.0	Cluster-16725.0;orf1	0.214289	0.0115348	-0.067979	0.93396
Cluster-17959.0	Cluster-17959.0	Cluster-17959.0;orf1	-0.500498	0.0115831	-0.61395	0.49282
Cluster-18829.0	Cluster-18829.0	Cluster-18829.0;orf1	-0.52246	0.0115903	1.3573	0.11728
Cluster-4389.3506	Cluster-4389.3506	Cluster-4389.3506;orf1	1.96585	0.011615	5.0656	0.012881
Cluster-16006.0	Cluster-16006.0	Cluster-16006.0;orf1	-0.785626	0.0116248	0.64929	0.48886
Cluster-7403.0	Cluster-7403.0	Cluster-7403.0;orf1	0.359705	0.0116346	0.052003	0.98192
Cluster-21448.0	Cluster-21448.0	Cluster-21448.0;orf1	0.650153	0.0116362	0.35615	0.62608
Cluster-11450.1	Cluster-11450.1	Cluster-11450.1;	-0.643188	0.0116424	0.57013	0.8858
Cluster-4389.4335	Cluster-4389.4335	Cluster-4389.4335;orf1	0.72598	0.0116533	1.1002	0.28336
Cluster-4389.747	Cluster-4389.747	Cluster-4389.747;orf1	0.16892	0.0116843	0.20388	0.90039
Cluster-4389.14540	Cluster-4389.14540	Cluster-4389.14540;orf1	1.47587	0.0117035	10.34	1.71e-13
Cluster-8497.0	Cluster-8497.0	Cluster-8497.0;	0.782024	0.011707	1.9162	0.405
Cluster-21068.0	Cluster-21068.0	Cluster-21068.0;orf1	1.3057	0.0118451	0.96184	0.26996
Cluster-4389.10440	Cluster-4389.10440	Cluster-4389.10440;orf1	1.137	0.0119116	0.59375	0.69212
Cluster-19531.0	Cluster-19531.0	Cluster-19531.0;orf1	0.268612	0.012083	-1.1094	0.18921
Cluster-4389.3379	Cluster-4389.3379	Cluster-4389.3379;orf1	0.290038	0.0121195	0.76644	0.28281
Cluster-22065.0	Cluster-22065.0	Cluster-22065.0;orf1	-0.531415	0.0121414	-1.2681	0.07125
Cluster-15763.0	Cluster-15763.0	Cluster-15763.0;orf1	1.21374	0.0121648	-1.6043	0.18625
Cluster-21244.0	Cluster-21244.0	Cluster-21244.0;orf1	-0.584963	0.0121682	-4.4313	0.087871
Cluster-15715.0	Cluster-15715.0	Cluster-15715.0;orf1	0.419204	0.0121913	0.55016	0.49739
Cluster-4389.8714	Cluster-4389.8714	Cluster-4389.8714;orf1	0.135512	0.01221	-1.4791	0.25776
Cluster-4389.1101	Cluster-4389.1101	Cluster-4389.1101;orf1	-0.436862	0.0123122	-1.4615	0.48043
Cluster-4389.4072	Cluster-4389.4072	Cluster-4389.4072;orf1	0.284391	0.0123369	-0.17136	0.80448
Cluster-4389.2223	Cluster-4389.2223	Cluster-4389.2223;orf1	0.80384	0.0124277	0.89134	0.57955
Cluster-4389.4463	Cluster-4389.4463	Cluster-4389.4463;orf1	1.12151	0.0124278	0.83943	0.26613
Cluster-4389.2706	Cluster-4389.2706	Cluster-4389.2706;orf1	0.808952	0.0124465	0.78578	0.43525
Cluster-4687.0	Cluster-4687.0	Cluster-4687.0;	-0.176422	0.0124885	1.6665	0.67206
Cluster-4389.6063	Cluster-4389.6063	Cluster-4389.6063;orf1	0.191802	0.0125152	-1.471	0.19448
Cluster-15625.0	Cluster-15625.0	Cluster-15625.0;orf1	0.894976	0.0125969	2.6795	0.00091501
Cluster-19005.0	Cluster-19005.0	Cluster-19005.0;orf1	0.302292	0.0126221	-0.39045	0.58933
Cluster-4389.2869	Cluster-4389.2869	Cluster-4389.2869;orf1	0.582873	0.012639	3.0453	0.0069444
Cluster-4389.7750	Cluster-4389.7750	Cluster-4389.7750;orf1	0.480729	0.0126583	0.90363	0.27453
Cluster-4389.13559	Cluster-4389.13559	Cluster-4389.13559;orf1	0.465141	0.0126698	0.23653	0.76105
Cluster-4389.13420	Cluster-4389.13420	Cluster-4389.13420;orf1	0.93502	0.0126795	0.91939	0.14355
Cluster-12116.0	Cluster-12116.0	Cluster-12116.0;	0.803284	0.0126855	0.12702	0.9598
Cluster-21537.0	Cluster-21537.0	Cluster-21537.0;orf1	-0.592273	0.0127123	-1.9421	0.14522
Cluster-7985.0	Cluster-7985.0	Cluster-7985.0;orf1	0.846383	0.0127572	-1.0417	0.79097
Cluster-4389.12545	Cluster-4389.12545	Cluster-4389.12545;orf1	0.50476	0.0127961	-0.33125	0.64301
Cluster-7927.0	Cluster-7927.0	Cluster-7927.0;	0.289297	0.0128346	-0.054231	0.97218
Cluster-20000.0	Cluster-20000.0	Cluster-20000.0;orf1	-0.168986	0.0128348	0.87904	0.61769
Cluster-7029.0	Cluster-7029.0	Cluster-7029.0;orf1	1.29261	0.0128707	-1.8203	0.49489
Cluster-4389.8900	Cluster-4389.8900	Cluster-4389.8900;	0.183704	0.0128737	0.26863	0.66345
Cluster-13114.0	Cluster-13114.0	Cluster-13114.0;orf1	0.317454	0.0128889	0.96576	0.70849
Cluster-7802.0	Cluster-7802.0	Cluster-7802.0;	-0.305715	0.0129034	-1.676	0.6484
Cluster-18164.0	Cluster-18164.0	Cluster-18164.0;	0.845141	0.0129049	-1.084	0.73288
Cluster-6137.0	Cluster-6137.0	Cluster-6137.0;orf1	-1.24751	0.0129464	-0.89914	0.58283
Cluster-9259.0	Cluster-9259.0	Cluster-9259.0;orf1	-0.962355	0.0129714	-1.6337	0.44902
Cluster-4389.15493	Cluster-4389.15493	Cluster-4389.15493;orf1	0.684619	0.0129718	0.52997	0.65744
Cluster-18168.0	Cluster-18168.0	Cluster-18168.0;orf1	0.404482	0.0129831	0.83736	0.26521
Cluster-15425.0	Cluster-15425.0	Cluster-15425.0;orf1	-0.789451	0.0129845	-3.678	0.0023973
Cluster-17435.0	Cluster-17435.0	Cluster-17435.0;orf1	0.396902	0.0129984	-0.4159	0.88432
Cluster-19224.0	Cluster-19224.0	Cluster-19224.0;orf1	0.519621	0.0130804	0.90559	0.21698
Cluster-4389.3893	Cluster-4389.3893	Cluster-4389.3893;orf1	1.11913	0.0131081	1.4758	0.40014
Cluster-5101.0	Cluster-5101.0	Cluster-5101.0;orf1	0.643856	0.0131942	3.535	0.13581
Cluster-8888.0	Cluster-8888.0	Cluster-8888.0;	-2.07415	0.0132114	-2.5721	0.3475
Cluster-21145.0	Cluster-21145.0	Cluster-21145.0;orf1	0.304858	0.0132127	0.1856	0.82637
Cluster-4389.4360	Cluster-4389.4360	Cluster-4389.4360;orf1	1.76723	0.0132228	2.2025	0.0061509
Cluster-4389.12333	Cluster-4389.12333	Cluster-4389.12333;orf1	0.19139	0.0132639	-0.12309	0.87583
Cluster-16908.0	Cluster-16908.0	Cluster-16908.0;orf1	0.877564	0.0132919	1.8612	0.061005
Cluster-20231.0	Cluster-20231.0	Cluster-20231.0;orf1	-0.649935	0.0132994	0.37056	0.56933
Cluster-9278.0	Cluster-9278.0	Cluster-9278.0;orf1	0.540525	0.0133313	0.066321	0.96326
Cluster-16110.0	Cluster-16110.0	Cluster-16110.0;orf1	-0.301078	0.0133361	-1.6532	0.026604
Cluster-4074.0	Cluster-4074.0	Cluster-4074.0;orf1	0.630157	0.0133467	3.1569	0.2232
Cluster-4389.11690	Cluster-4389.11690	Cluster-4389.11690;orf1	1.32346	0.0133563	0.77591	0.54343
Cluster-21981.0	Cluster-21981.0	Cluster-21981.0;orf1	-0.942061	0.0134455	-1.1571	0.31628
Cluster-16842.0	Cluster-16842.0	Cluster-16842.0;orf1	-0.157058	0.0135079	0.043025	0.96732
Cluster-4389.7807	Cluster-4389.7807	Cluster-4389.7807;orf1	-1.37124	0.0135209	-1.2903	0.17005
Cluster-14444.0	Cluster-14444.0	Cluster-14444.0;orf1	-0.193182	0.0135697	1.4254	0.51708
Cluster-13637.1	Cluster-13637.1	Cluster-13637.1;orf1	0.529171	0.0136156	1.6499	0.39208
Cluster-16917.0	Cluster-16917.0	Cluster-16917.0;orf1	-0.329853	0.0136737	0.22812	0.82939
Cluster-4389.12977	Cluster-4389.12977	Cluster-4389.12977;orf1	-0.599314	0.0136813	-1.0369	0.14506
Cluster-4389.12244	Cluster-4389.12244	Cluster-4389.12244;orf1	1.56903	0.0137503	7.5849	1.41e-12
Cluster-14416.0	Cluster-14416.0	Cluster-14416.0;orf1	0.558247	0.0139698	0.13815	0.92896
Cluster-4389.6171	Cluster-4389.6171	Cluster-4389.6171;orf1	0.652269	0.0140437	0.53771	0.41435
Cluster-17426.0	Cluster-17426.0	Cluster-17426.0;orf1	0.295731	0.0140445	0.35137	0.67346
Cluster-5951.0	Cluster-5951.0	Cluster-5951.0;orf1	0.851916	0.0140456	-1.1024	0.7736
Cluster-8531.0	Cluster-8531.0	Cluster-8531.0;orf1	0.470489	0.0140687	2.3304	0.033643
Cluster-3908.0	Cluster-3908.0	Cluster-3908.0;orf1	-0.520982	0.014096	1.3171	0.73847
Cluster-22099.0	Cluster-22099.0	Cluster-22099.0;orf1	1.05311	0.014103	3.6149	0.0006008
Cluster-4389.7236	Cluster-4389.7236	Cluster-4389.7236;orf1	-0.602954	0.0141199	-1.2427	0.13034
Cluster-4389.4333	Cluster-4389.4333	Cluster-4389.4333;orf1	0.720722	0.0141205	2.1381	0.060731
Cluster-4389.8559	Cluster-4389.8559	Cluster-4389.8559;orf1	0.704068	0.0141547	0.17972	0.78578
Cluster-4389.8234	Cluster-4389.8234	Cluster-4389.8234;orf2	0.646736	0.0142338	1.6892	0.16451
Cluster-20868.0	Cluster-20868.0	Cluster-20868.0;	-0.643974	0.0142745	-0.79192	0.66067
Cluster-4389.910	Cluster-4389.910	Cluster-4389.910;orf1	-0.824985	0.0142827	-0.57979	0.48845
Cluster-20672.0	Cluster-20672.0	Cluster-20672.0;orf1	-0.307295	0.0143186	0.21558	0.79242
Cluster-18509.0	Cluster-18509.0	Cluster-18509.0;orf1	-0.318527	0.0143212	-0.92848	0.2865
Cluster-4389.4215	Cluster-4389.4215	Cluster-4389.4215;orf1	0.373065	0.014334	-0.3463	0.5872
Cluster-4389.12935	Cluster-4389.12935	Cluster-4389.12935;orf1	0.419976	0.0143426	0.92109	0.22272
Cluster-4389.11627	Cluster-4389.11627	Cluster-4389.11627;orf1	0.369565	0.0143439	1.1082	0.089664
Cluster-4389.5740	Cluster-4389.5740	Cluster-4389.5740;orf1	0.685884	0.0143481	0.014017	0.99075
Cluster-21850.0	Cluster-21850.0	Cluster-21850.0;orf1	0.350348	0.0144008	2.1646	0.0019856
Cluster-10179.0	Cluster-10179.0	Cluster-10179.0;orf1	-0.291955	0.0144235	0.80755	0.5799
Cluster-4389.4633	Cluster-4389.4633	Cluster-4389.4633;	0.0637078	0.014479	1.9263	0.0063739
Cluster-4389.5058	Cluster-4389.5058	Cluster-4389.5058;orf1	0.891033	0.0145005	1.7429	0.0083563
Cluster-4389.14313	Cluster-4389.14313	Cluster-4389.14313;	1.64369	0.0145318	0.34368	0.75921
Cluster-4389.4226	Cluster-4389.4226	Cluster-4389.4226;orf1	0.458906	0.0145379	1.9371	0.00397
Cluster-4389.14872	Cluster-4389.14872	Cluster-4389.14872;orf1	0.306452	0.0146025	1.5634	0.1786
Cluster-12225.0	Cluster-12225.0	Cluster-12225.0;orf1	-0.318513	0.0146723	-2.1243	0.10495
Cluster-4389.9375	Cluster-4389.9375	Cluster-4389.9375;orf1	-0.276761	0.0146933	0.56019	0.47626
Cluster-4389.6286	Cluster-4389.6286	Cluster-4389.6286;orf1	0.59472	0.0147083	1.0849	0.077102
Cluster-4389.12693	Cluster-4389.12693	Cluster-4389.12693;orf1	-0.778909	0.0147086	-2.1546	0.13108
Cluster-4389.5824	Cluster-4389.5824	Cluster-4389.5824;orf1	0.429804	0.014711	0.29232	0.80953
Cluster-4389.3959	Cluster-4389.3959	Cluster-4389.3959;orf1	1.09635	0.0147217	10.154	1.82e-12
Cluster-10025.0	Cluster-10025.0	Cluster-10025.0;orf1	0.638412	0.0147496	0.48877	0.83492
Cluster-19691.0	Cluster-19691.0	Cluster-19691.0;orf1	0.401948	0.01475	1.2992	0.19778
Cluster-4389.15683	Cluster-4389.15683	Cluster-4389.15683;orf1	0.896755	0.0147638	4.4832	0.00043696
Cluster-4389.15047	Cluster-4389.15047	Cluster-4389.15047;orf1	0.350203	0.0147837	-1.0379	0.43633
Cluster-21846.0	Cluster-21846.0	Cluster-21846.0;orf1	0.511212	0.0147993	0.26452	0.7871
Cluster-4389.11091	Cluster-4389.11091	Cluster-4389.11091;orf1	-0.21445	0.0148025	-0.059385	0.92511
Cluster-19734.0	Cluster-19734.0	Cluster-19734.0;orf2	0.795174	0.0148243	1.9262	0.00511
Cluster-20459.0	Cluster-20459.0	Cluster-20459.0;orf1	0.398097	0.0148883	-0.49895	0.64685
Cluster-4389.1086	Cluster-4389.1086	Cluster-4389.1086;orf1	0.862437	0.0149692	0.43807	0.49491
Cluster-4389.4500	Cluster-4389.4500	Cluster-4389.4500;orf1	1.22411	0.0150019	6.3817	1.64e-11
Cluster-20163.0	Cluster-20163.0	Cluster-20163.0;orf1	-1.17262	0.0150072	-2.3708	0.0070038
Cluster-4389.12548	Cluster-4389.12548	Cluster-4389.12548;orf1	1.05327	0.0150367	-2.0544	0.098594
Cluster-18691.0	Cluster-18691.0	Cluster-18691.0;orf1	-0.390433	0.0150498	-1.529	0.073053
Cluster-4389.11545	Cluster-4389.11545	Cluster-4389.11545;orf1	0.804509	0.0150509	2.0921	0.086661
Cluster-6331.0	Cluster-6331.0	Cluster-6331.0;orf1	-0.640814	0.0150623	-4.1438	0.1742
Cluster-15022.0	Cluster-15022.0	Cluster-15022.0;orf1	0.544405	0.0151148	2.7625	0.10484
Cluster-21290.0	Cluster-21290.0	Cluster-21290.0;orf1	-0.448586	0.0151586	0.35881	0.75523
Cluster-4389.12189	Cluster-4389.12189	Cluster-4389.12189;orf1	-0.373142	0.0152104	-1.1248	0.24231
Cluster-17075.0	Cluster-17075.0	Cluster-17075.0;orf1	0.323493	0.0152561	0.050135	0.9632
Cluster-4389.647	Cluster-4389.647	Cluster-4389.647;orf1	-0.239546	0.0152572	0.49682	0.70426
Cluster-4389.2121	Cluster-4389.2121	Cluster-4389.2121;orf1	0.727914	0.0152877	0.58483	0.66046
Cluster-21583.0	Cluster-21583.0	Cluster-21583.0;orf1	0.943302	0.0153041	1.5952	0.12391
Cluster-4389.15235	Cluster-4389.15235	Cluster-4389.15235;orf1	0.604509	0.0153174	1.0716	0.46204
Cluster-16559.0	Cluster-16559.0	Cluster-16559.0;orf1	0.700392	0.0153311	1.3364	0.21749
Cluster-4389.1749	Cluster-4389.1749	Cluster-4389.1749;orf1	-0.816809	0.0153735	-0.91804	0.35554
Cluster-21470.0	Cluster-21470.0	Cluster-21470.0;	1.89727	0.0153741	0.013923	0.99501
Cluster-4389.2200	Cluster-4389.2200	Cluster-4389.2200;orf1	-0.763853	0.015389	-0.94961	0.25254
Cluster-15387.0	Cluster-15387.0	Cluster-15387.0;orf1	0.627757	0.0154176	-0.7179	0.30423
Cluster-173.0	Cluster-173.0	Cluster-173.0;orf1	0.554015	0.0154985	0.97021	0.80621
Cluster-4389.8337	Cluster-4389.8337	Cluster-4389.8337;orf1	0.353383	0.0155864	-0.5727	0.49481
Cluster-4389.5138	Cluster-4389.5138	Cluster-4389.5138;orf1	0.315111	0.0156038	0.12286	0.91775
Cluster-4389.5674	Cluster-4389.5674	Cluster-4389.5674;orf1	0.849136	0.0156787	3.8158	0.00024781
Cluster-15271.0	Cluster-15271.0	Cluster-15271.0;orf1	0.810139	0.0157653	0.86846	0.31515
Cluster-14648.0	Cluster-14648.0	Cluster-14648.0;orf1	0.522417	0.0157668	1.4308	0.44652
Cluster-4389.2765	Cluster-4389.2765	Cluster-4389.2765;orf1	0.857438	0.0157829	1.5485	0.056489
Cluster-4389.11466	Cluster-4389.11466	Cluster-4389.11466;	1.27265	0.0157994	11.08	4.27e-15
Cluster-15111.0	Cluster-15111.0	Cluster-15111.0;orf1	-0.944192	0.0158028	-2.8108	0.26155
Cluster-4389.10405	Cluster-4389.10405	Cluster-4389.10405;orf1	1.33421	0.0158241	-0.67463	0.69151
Cluster-19998.0	Cluster-19998.0	Cluster-19998.0;orf1	0.723415	0.0158818	2.9077	0.0016168
Cluster-4389.10770	Cluster-4389.10770	Cluster-4389.10770;orf1	0.820806	0.0159282	1.4914	0.16783
Cluster-4389.6597	Cluster-4389.6597	Cluster-4389.6597;	3.07488	0.0159656	4.6253	9.29e-06
Cluster-4389.13325	Cluster-4389.13325	Cluster-4389.13325;orf1	1.16344	0.0159931	4.1391	0.0041097
Cluster-4389.2006	Cluster-4389.2006	Cluster-4389.2006;orf1	0.526474	0.0160578	-0.12785	0.91038
Cluster-4389.4603	Cluster-4389.4603	Cluster-4389.4603;orf1	0.804508	0.0160979	1.9835	0.075065
Cluster-4389.5641	Cluster-4389.5641	Cluster-4389.5641;orf1	0.158269	0.0161217	1.1604	0.4086
Cluster-21646.0	Cluster-21646.0	Cluster-21646.0;orf1	-0.490773	0.0161675	0.79655	0.49718
Cluster-20502.0	Cluster-20502.0	Cluster-20502.0;orf1	0.506881	0.0161688	-0.6533	0.63493
Cluster-791.0	Cluster-791.0	Cluster-791.0;	-0.371109	0.0162506	-0.30548	0.93926
Cluster-4389.12155	Cluster-4389.12155	Cluster-4389.12155;orf1	0.659224	0.016256	0.18539	0.78958
Cluster-4389.14986	Cluster-4389.14986	Cluster-4389.14986;orf1	0.706699	0.0162636	3.3748	0.00039751
Cluster-4389.15630	Cluster-4389.15630	Cluster-4389.15630;	1.10997	0.0162915	-0.77047	0.76326
Cluster-16412.0	Cluster-16412.0	Cluster-16412.0;orf1	-0.723275	0.0163545	-1.4071	0.093962
Cluster-4389.1916	Cluster-4389.1916	Cluster-4389.1916;orf1	-0.485899	0.0163602	-0.48452	0.51303
Cluster-15510.0	Cluster-15510.0	Cluster-15510.0;orf1	-0.761108	0.0163888	-2.8246	0.00029857
Cluster-8677.0	Cluster-8677.0	Cluster-8677.0;orf1	-0.675613	0.0164019	-2.9111	0.063528
Cluster-4389.14817	Cluster-4389.14817	Cluster-4389.14817;orf1	-0.725169	0.0164616	-1.5801	0.02375
Cluster-20385.0	Cluster-20385.0	Cluster-20385.0;orf1	-0.412358	0.0164852	-0.37024	0.59299
Cluster-4389.1343	Cluster-4389.1343	Cluster-4389.1343;orf1	-1.00333	0.0165251	-3.9147	0.024953
Cluster-4389.5598	Cluster-4389.5598	Cluster-4389.5598;	1.61502	0.0165609	3.5941	0.01017
Cluster-21810.0	Cluster-21810.0	Cluster-21810.0;orf1	-0.258453	0.0165804	-0.41363	0.68498
Cluster-4389.880	Cluster-4389.880	Cluster-4389.880;orf1	0.411554	0.01663	-0.64907	0.27717
Cluster-4389.15315	Cluster-4389.15315	Cluster-4389.15315;orf1	0.395796	0.0166783	-0.10649	0.8942
Cluster-16313.0	Cluster-16313.0	Cluster-16313.0;orf1	0.377817	0.016711	-2.1531	0.1362
Cluster-4389.5876	Cluster-4389.5876	Cluster-4389.5876;orf1	-0.392946	0.0167212	1.6498	0.092811
Cluster-4389.6017	Cluster-4389.6017	Cluster-4389.6017;orf1	1.54017	0.0167851	-0.48644	0.62026
Cluster-15243.0	Cluster-15243.0	Cluster-15243.0;orf1	0.772448	0.0167913	0.2308	0.77337
Cluster-18013.0	Cluster-18013.0	Cluster-18013.0;orf1	-0.380411	0.0168797	-1.0717	0.26952
Cluster-4389.4403	Cluster-4389.4403	Cluster-4389.4403;orf1	1.23252	0.0168972	4.321	0.00021885
Cluster-4389.4907	Cluster-4389.4907	Cluster-4389.4907;orf1	1.24602	0.0170391	3.5549	9.64e-07
Cluster-14727.0	Cluster-14727.0	Cluster-14727.0;orf1	-0.417776	0.0170528	0.12021	0.94907
Cluster-8475.1	Cluster-8475.1	Cluster-8475.1;	-1.59827	0.0170664	2.4118	0.19801
Cluster-17056.0	Cluster-17056.0	Cluster-17056.0;orf1	-0.991715	0.017175	-3.5693	0.0015541
Cluster-17651.0	Cluster-17651.0	Cluster-17651.0;orf2	-0.142146	0.017238	-0.15703	0.85961
Cluster-4389.11346	Cluster-4389.11346	Cluster-4389.11346;orf1	0.221344	0.0172581	-0.043411	0.94815
Cluster-19803.0	Cluster-19803.0	Cluster-19803.0;	-0.882391	0.0172747	-3.7373	0.020344
Cluster-4389.5388	Cluster-4389.5388	Cluster-4389.5388;orf1	1.18172	0.017322	7.1889	9.19e-11
Cluster-4389.5436	Cluster-4389.5436	Cluster-4389.5436;orf1	0.455601	0.0173368	-0.60308	0.33603
Cluster-4389.6559	Cluster-4389.6559	Cluster-4389.6559;orf1	-0.514214	0.0173512	-1.3736	0.14024
Cluster-4389.12550	Cluster-4389.12550	Cluster-4389.12550;orf1	0.537186	0.0174112	1.1093	0.070937
Cluster-4389.11380	Cluster-4389.11380	Cluster-4389.11380;orf1	1.36447	0.0174582	5.2116	1.62e-08
Cluster-4389.1673	Cluster-4389.1673	Cluster-4389.1673;orf1	-0.361615	0.0174835	-1.0556	0.13661
Cluster-4389.4014	Cluster-4389.4014	Cluster-4389.4014;orf1	3.36688	0.0174836	-0.11227	0.93044
Cluster-4389.6833	Cluster-4389.6833	Cluster-4389.6833;orf1	0.510038	0.0175719	1.1746	0.299
Cluster-15198.0	Cluster-15198.0	Cluster-15198.0;orf1	-0.543722	0.0176011	-0.23304	0.76715
Cluster-4389.14379	Cluster-4389.14379	Cluster-4389.14379;orf1	0.29956	0.0176556	0.90497	0.51225
Cluster-4389.15234	Cluster-4389.15234	Cluster-4389.15234;orf1	-0.756623	0.0176573	1.9011	0.62878
Cluster-10232.0	Cluster-10232.0	Cluster-10232.0;orf1	1.42573	0.0176585	3.0941	0.10444
Cluster-16494.0	Cluster-16494.0	Cluster-16494.0;orf1	-0.20415	0.0176649	0.02906	0.96761
Cluster-4578.0	Cluster-4578.0	Cluster-4578.0;	1.42124	0.0176863	1.8164	0.60144
Cluster-4389.15532	Cluster-4389.15532	Cluster-4389.15532;orf1	0.422233	0.0176891	0.64985	0.32073
Cluster-9444.0	Cluster-9444.0	Cluster-9444.0;orf1	0.470756	0.0177384	1.5141	0.15233
Cluster-4389.1593	Cluster-4389.1593	Cluster-4389.1593;orf1	0.985372	0.0177649	0.34045	0.78078
Cluster-7604.0	Cluster-7604.0	Cluster-7604.0;orf1	0.423193	0.0177696	-1.4823	0.63196
Cluster-7486.0	Cluster-7486.0	Cluster-7486.0;orf1	0.290687	0.0178143	-0.34748	0.85526
Cluster-6735.0	Cluster-6735.0	Cluster-6735.0;	-0.784533	0.0178274	-5.6705	0.0046789
Cluster-11264.1	Cluster-11264.1	Cluster-11264.1;orf1	-0.632403	0.0178916	-1.7689	0.36605
Cluster-4389.12398	Cluster-4389.12398	Cluster-4389.12398;orf1	-1.09564	0.0179154	0.64645	0.41482
Cluster-16146.0	Cluster-16146.0	Cluster-16146.0;orf1	0.61198	0.0179563	-4.2316	0.00018369
Cluster-21193.0	Cluster-21193.0	Cluster-21193.0;orf1	-1.00376	0.0180416	-3.5988	0.024679
Cluster-6543.0	Cluster-6543.0	Cluster-6543.0;orf1	1.5902	0.0180517	1.9827	0.17442
Cluster-4389.2847	Cluster-4389.2847	Cluster-4389.2847;orf1	0.204007	0.0181115	-0.34792	0.61853
Cluster-4389.3184	Cluster-4389.3184	Cluster-4389.3184;orf1	-0.349442	0.0181519	0.59687	0.62555
Cluster-4389.2598	Cluster-4389.2598	Cluster-4389.2598;orf1	0.161909	0.0181595	0.86702	0.28759
Cluster-17554.0	Cluster-17554.0	Cluster-17554.0;orf1	-1.14689	0.0181685	-2.6243	0.057625
Cluster-14289.0	Cluster-14289.0	Cluster-14289.0;	-0.629752	0.0182085	-4.5112	0.1829
Cluster-4389.13080	Cluster-4389.13080	Cluster-4389.13080;orf1	1.14956	0.0182908	6.9744	5.85e-14
Cluster-6746.0	Cluster-6746.0	Cluster-6746.0;orf1	0.294646	0.0183507	-2.4036	0.36366
Cluster-4389.5505	Cluster-4389.5505	Cluster-4389.5505;orf1	2.42096	0.0183673	11.351	6.06e-16
Cluster-20278.0	Cluster-20278.0	Cluster-20278.0;orf1	-0.833636	0.0183792	-1.8355	0.28144
Cluster-4389.14038	Cluster-4389.14038	Cluster-4389.14038;orf1	0.851544	0.0184207	0.57304	0.34077
Cluster-4389.7430	Cluster-4389.7430	Cluster-4389.7430;orf1	0.643612	0.0184302	2.4252	0.019015
Cluster-20296.0	Cluster-20296.0	Cluster-20296.0;orf1	0.396356	0.0184478	0.92541	0.29496
Cluster-19724.0	Cluster-19724.0	Cluster-19724.0;orf1	-0.456924	0.0184531	-1.1873	0.38424
Cluster-12122.0	Cluster-12122.0	Cluster-12122.0;orf1	0.779172	0.0184647	-1.6215	0.36763
Cluster-22107.0	Cluster-22107.0	Cluster-22107.0;orf1	1.37882	0.0184861	-0.75114	0.60626
Cluster-4389.13051	Cluster-4389.13051	Cluster-4389.13051;orf1	1.42404	0.0185046	8.1766	5.66e-13
Cluster-4389.15533	Cluster-4389.15533	Cluster-4389.15533;orf1	0.498857	0.0185192	0.41515	0.50696
Cluster-4389.5579	Cluster-4389.5579	Cluster-4389.5579;orf1	0.620675	0.0185837	3.0279	0.018532
Cluster-8479.0	Cluster-8479.0	Cluster-8479.0;orf1	0.433675	0.0185877	-1.9905	0.27201
Cluster-15867.0	Cluster-15867.0	Cluster-15867.0;orf1	-0.199898	0.0185981	-0.16763	0.89052
Cluster-4389.11745	Cluster-4389.11745	Cluster-4389.11745;orf1	0.607084	0.0186058	-0.11078	0.87049
Cluster-4389.174	Cluster-4389.174	Cluster-4389.174;orf1	-1.32134	0.0186073	-0.33394	0.84452
Cluster-15032.0	Cluster-15032.0	Cluster-15032.0;orf1	-0.664875	0.0186312	-3.9233	0.056833
Cluster-4389.12712	Cluster-4389.12712	Cluster-4389.12712;orf1	0.303815	0.0186413	2.0232	0.13789
Cluster-19938.0	Cluster-19938.0	Cluster-19938.0;orf1	-0.642898	0.0186662	0.087558	0.9163
Cluster-4389.1029	Cluster-4389.1029	Cluster-4389.1029;orf1	0.533518	0.0186854	0.23741	0.78831
Cluster-17205.0	Cluster-17205.0	Cluster-17205.0;orf1	0.371271	0.018695	0.87568	0.36383
Cluster-4389.4224	Cluster-4389.4224	Cluster-4389.4224;orf1	0.0717142	0.0187374	0.88498	0.46387
Cluster-21457.0	Cluster-21457.0	Cluster-21457.0;orf1	-0.926246	0.0187426	-2.7566	0.043304
Cluster-4389.12652	Cluster-4389.12652	Cluster-4389.12652;orf1	-0.580321	0.0187678	-0.55434	0.5157
Cluster-4389.11027	Cluster-4389.11027	Cluster-4389.11027;	0.64316	0.0189199	0.6031	0.34697
Cluster-10245.0	Cluster-10245.0	Cluster-10245.0;orf1	-0.394182	0.0189374	2.2553	0.11737
Cluster-17431.0	Cluster-17431.0	Cluster-17431.0;	-1.18099	0.0189464	0.012584	0.99749
Cluster-14393.0	Cluster-14393.0	Cluster-14393.0;	-0.259789	0.0190034	-2.9289	0.32465
Cluster-20293.0	Cluster-20293.0	Cluster-20293.0;orf1	-0.334437	0.0190635	-1.5711	0.07927
Cluster-4389.3088	Cluster-4389.3088	Cluster-4389.3088;orf1	0.444698	0.0191071	3.014	0.03372
Cluster-12128.0	Cluster-12128.0	Cluster-12128.0;orf1	-0.276869	0.0191114	-0.24294	0.85594
Cluster-4389.11955	Cluster-4389.11955	Cluster-4389.11955;orf2	1.30881	0.0191196	6.4181	3.12e-12
Cluster-20149.0	Cluster-20149.0	Cluster-20149.0;orf1	0.188728	0.0191402	1.4762	0.043707
Cluster-16071.0	Cluster-16071.0	Cluster-16071.0;orf1	0.326439	0.0191887	0.30004	0.66536
Cluster-5808.0	Cluster-5808.0	Cluster-5808.0;orf1	-0.712111	0.0192575	1.055	0.78952
Cluster-15973.0	Cluster-15973.0	Cluster-15973.0;orf1	0.331986	0.019262	0.27967	0.73312
Cluster-15954.0	Cluster-15954.0	Cluster-15954.0;orf1	0.932006	0.0193014	0.71094	0.44731
Cluster-4389.13926	Cluster-4389.13926	Cluster-4389.13926;orf1	-0.718103	0.0193257	1.8345	0.095831
Cluster-4389.4053	Cluster-4389.4053	Cluster-4389.4053;orf1	-0.755764	0.0193514	0.97014	0.53439
Cluster-16902.0	Cluster-16902.0	Cluster-16902.0;orf1	0.26555	0.0193603	1.1371	0.12381
Cluster-16428.0	Cluster-16428.0	Cluster-16428.0;orf1	-0.738907	0.0193957	-5.2202	4.21e-06
Cluster-7796.0	Cluster-7796.0	Cluster-7796.0;orf1	0.403195	0.0194542	0.77061	0.51175
Cluster-4389.16379	Cluster-4389.16379	Cluster-4389.16379;orf1	-0.597912	0.0194757	-1.2939	0.053893
Cluster-4389.10156	Cluster-4389.10156	Cluster-4389.10156;orf1	0.722011	0.0195577	1.4344	0.028337
Cluster-4389.10151	Cluster-4389.10151	Cluster-4389.10151;orf1	0.463985	0.0196074	0.57621	0.57931
Cluster-13595.1	Cluster-13595.1	Cluster-13595.1;orf1	0.36156	0.019681	-0.68884	0.61248
Cluster-6214.0	Cluster-6214.0	Cluster-6214.0;	-0.572032	0.0197333	-1.9171	0.47746
Cluster-4389.11652	Cluster-4389.11652	Cluster-4389.11652;orf1	0.555752	0.0197552	1.8282	0.072856
Cluster-1543.0	Cluster-1543.0	Cluster-1543.0;orf1	0.582483	0.0198289	1.2828	0.7451
Cluster-4389.15167	Cluster-4389.15167	Cluster-4389.15167;orf1	0.428553	0.0198329	-1.9186	0.29644
Cluster-9373.0	Cluster-9373.0	Cluster-9373.0;	-0.526911	0.0199027	-3.5269	0.31134
Cluster-21804.0	Cluster-21804.0	Cluster-21804.0;orf1	0.513346	0.0199058	0.88639	0.3526
Cluster-4389.5949	Cluster-4389.5949	Cluster-4389.5949;orf1	0.546532	0.0199496	-0.35906	0.77086
Cluster-15262.1	Cluster-15262.1	Cluster-15262.1;	-0.415268	0.0199715	-3.3313	0.0059086
Cluster-4389.5271	Cluster-4389.5271	Cluster-4389.5271;orf1	0.635032	0.02001	2.1985	0.040687
Cluster-11611.0	Cluster-11611.0	Cluster-11611.0;orf1	-0.525558	0.0200217	0.064116	0.98224
Cluster-11270.0	Cluster-11270.0	Cluster-11270.0;	-0.595397	0.0200229	-2.8916	0.46899
Cluster-4389.3660	Cluster-4389.3660	Cluster-4389.3660;orf1	0.346495	0.020082	-0.030819	0.96371
Cluster-20371.0	Cluster-20371.0	Cluster-20371.0;orf1	1.20925	0.0200935	2.0083	0.19176
Cluster-4389.15727	Cluster-4389.15727	Cluster-4389.15727;orf1	-0.696214	0.0201326	-1.6574	0.044371
Cluster-6859.0	Cluster-6859.0	Cluster-6859.0;orf1	1.01662	0.0202132	-1.8925	0.15324
Cluster-4389.3349	Cluster-4389.3349	Cluster-4389.3349;orf1	-1.19609	0.0202337	-3.1456	0.0004092
Cluster-4264.0	Cluster-4264.0	Cluster-4264.0;orf1	0.652077	0.0202433	1.5495	0.67748
Cluster-8452.0	Cluster-8452.0	Cluster-8452.0;orf1	1.00936	0.020259	0.25583	0.93914
Cluster-4389.16239	Cluster-4389.16239	Cluster-4389.16239;	1.43136	0.020373	5.2421	4.15e-07
Cluster-19816.0	Cluster-19816.0	Cluster-19816.0;orf1	-0.285996	0.0203762	0.31814	0.69888
Cluster-4389.11926	Cluster-4389.11926	Cluster-4389.11926;orf1	0.540487	0.0204358	0.29525	0.76065
Cluster-9121.0	Cluster-9121.0	Cluster-9121.0;orf1	0.292458	0.020466	0.46003	0.80881
Cluster-4216.0	Cluster-4216.0	Cluster-4216.0;orf1	-0.519599	0.0205661	1.9935	0.56046
Cluster-21643.0	Cluster-21643.0	Cluster-21643.0;orf1	1.16942	0.0205798	0.95184	0.24707
Cluster-21315.0	Cluster-21315.0	Cluster-21315.0;orf1	-0.535347	0.0205978	-2.6388	0.0041707
Cluster-4389.996	Cluster-4389.996	Cluster-4389.996;orf1	-1.47051	0.020634	-3.954	0.0010858
Cluster-4389.9289	Cluster-4389.9289	Cluster-4389.9289;orf1	0.668326	0.0206462	3.3611	0.00018485
Cluster-7179.0	Cluster-7179.0	Cluster-7179.0;orf1	-0.467224	0.0206693	-4.3544	0.16768
Cluster-6483.0	Cluster-6483.0	Cluster-6483.0;orf1	-0.491162	0.0206746	-3.6824	0.13241
Cluster-4389.11465	Cluster-4389.11465	Cluster-4389.11465;orf1	1.38785	0.0206875	3.2065	0.00058879
Cluster-4389.14753	Cluster-4389.14753	Cluster-4389.14753;orf1	-0.0944466	0.0207033	-1.6021	0.68693
Cluster-4389.11583	Cluster-4389.11583	Cluster-4389.11583;orf1	-0.873223	0.0207247	-3.2389	1.45e-05
Cluster-4389.16048	Cluster-4389.16048	Cluster-4389.16048;orf1	0.50703	0.0207287	1.7825	0.184
Cluster-20742.0	Cluster-20742.0	Cluster-20742.0;orf1	0.330845	0.0207629	-0.35916	0.69875
Cluster-4389.14434	Cluster-4389.14434	Cluster-4389.14434;orf1	0.363699	0.0207798	0.66817	0.55045
Cluster-7613.0	Cluster-7613.0	Cluster-7613.0;orf1	-0.425714	0.0208031	0.73574	0.78473
Cluster-4389.3627	Cluster-4389.3627	Cluster-4389.3627;	-0.479033	0.0208229	0.89994	0.53414
Cluster-4389.8222	Cluster-4389.8222	Cluster-4389.8222;orf1	-0.514427	0.0208322	-0.85308	0.17477
Cluster-4389.16517	Cluster-4389.16517	Cluster-4389.16517;orf1	0.893733	0.0209017	0.25331	0.89743
Cluster-4389.14522	Cluster-4389.14522	Cluster-4389.14522;orf1	0.63045	0.0209399	0.28252	0.72909
Cluster-4389.15831	Cluster-4389.15831	Cluster-4389.15831;orf1	0.375096	0.0209467	0.025482	0.97744
Cluster-4389.7712	Cluster-4389.7712	Cluster-4389.7712;orf1	0.529677	0.0210353	0.78659	0.21092
Cluster-22016.0	Cluster-22016.0	Cluster-22016.0;orf1	0.943649	0.0210853	-0.32617	0.76819
Cluster-4389.11273	Cluster-4389.11273	Cluster-4389.11273;orf1	1.1923	0.0211219	2.2956	0.0037146
Cluster-5005.0	Cluster-5005.0	Cluster-5005.0;	-0.976505	0.0211292	1.8076	0.6459
Cluster-4389.11468	Cluster-4389.11468	Cluster-4389.11468;orf1	-1.18147	0.0211634	0.87796	0.19115
Cluster-4389.5685	Cluster-4389.5685	Cluster-4389.5685;orf1	-0.497957	0.021176	-0.42382	0.55994
Cluster-4389.2155	Cluster-4389.2155	Cluster-4389.2155;orf1	0.47635	0.0212472	0.84824	0.17646
Cluster-16147.0	Cluster-16147.0	Cluster-16147.0;	0.36857	0.0212558	2.7225	0.057924
Cluster-7075.0	Cluster-7075.0	Cluster-7075.0;orf1	0.635142	0.0212717	-0.48341	0.81486
Cluster-16978.0	Cluster-16978.0	Cluster-16978.0;orf1	-1.40885	0.0213093	-1.164	0.38193
Cluster-11272.1	Cluster-11272.1	Cluster-11272.1;	-0.657485	0.0213659	-3.5269	0.31134
Cluster-19470.0	Cluster-19470.0	Cluster-19470.0;orf1	-0.403801	0.0214571	1.3426	0.2525
Cluster-11410.0	Cluster-11410.0	Cluster-11410.0;orf1	-0.659393	0.0215199	0.12107	0.95707
Cluster-4389.15379	Cluster-4389.15379	Cluster-4389.15379;orf1	0.653947	0.0215234	4.9344	0.0010238
Cluster-4389.12625	Cluster-4389.12625	Cluster-4389.12625;orf1	0.51492	0.0215709	1.3086	0.093308
Cluster-13528.1	Cluster-13528.1	Cluster-13528.1;	1.12364	0.021579	2.2898	0.5375
Cluster-8236.0	Cluster-8236.0	Cluster-8236.0;orf1	-0.459986	0.0216193	-2.2545	0.40519
Cluster-18651.0	Cluster-18651.0	Cluster-18651.0;orf1	0.408771	0.0216324	0.39998	0.5975
Cluster-4389.16630	Cluster-4389.16630	Cluster-4389.16630;orf1	-0.415697	0.0217546	-0.4092	0.51692
Cluster-4389.11956	Cluster-4389.11956	Cluster-4389.11956;orf1	-0.215226	0.02182	4.794	5.67e-09
Cluster-4389.9708	Cluster-4389.9708	Cluster-4389.9708;orf1	0.266535	0.021935	-0.67744	0.41493
Cluster-18532.0	Cluster-18532.0	Cluster-18532.0;orf1	-0.542811	0.0219874	-0.69724	0.43889
Cluster-4389.14011	Cluster-4389.14011	Cluster-4389.14011;orf1	0.985245	0.0220121	3.0907	0.00060321
Cluster-4389.14177	Cluster-4389.14177	Cluster-4389.14177;orf1	-0.414355	0.0220259	-1.2168	0.20134
Cluster-17178.0	Cluster-17178.0	Cluster-17178.0;orf1	-0.827566	0.0220472	-3.9405	0.10081
Cluster-11103.0	Cluster-11103.0	Cluster-11103.0;orf1	0.711988	0.0220632	-0.44831	0.69531
Cluster-6704.0	Cluster-6704.0	Cluster-6704.0;orf1	-1.48064	0.0221174	-1.8641	0.46253
Cluster-14329.0	Cluster-14329.0	Cluster-14329.0;	0.2738	0.022128	-1.3729	0.63597
Cluster-10332.0	Cluster-10332.0	Cluster-10332.0;	-0.805125	0.0222062	-0.93069	0.81259
Cluster-4389.13970	Cluster-4389.13970	Cluster-4389.13970;orf1	0.889678	0.0222195	1.5442	0.031035
Cluster-11373.0	Cluster-11373.0	Cluster-11373.0;orf1	0.67802	0.0222694	-2.1968	0.39711
Cluster-4389.4757	Cluster-4389.4757	Cluster-4389.4757;orf1	1.01959	0.022285	6.1981	0.00034075
Cluster-4389.16726	Cluster-4389.16726	Cluster-4389.16726;orf1	0.761656	0.0223339	1.6836	0.45719
Cluster-4389.3486	Cluster-4389.3486	Cluster-4389.3486;orf1	-0.669937	0.0223364	0.65469	0.60305
Cluster-20294.0	Cluster-20294.0	Cluster-20294.0;orf1	-1.32504	0.0223499	-2.8989	0.003684
Cluster-19187.0	Cluster-19187.0	Cluster-19187.0;orf1	-0.585776	0.022375	0.08536	0.94355
Cluster-4389.872	Cluster-4389.872	Cluster-4389.872;orf1	-0.33892	0.0224554	-2.2553	0.21168
Cluster-4717.0	Cluster-4717.0	Cluster-4717.0;	0.710593	0.0225292	1.4693	0.70928
Cluster-4389.2035	Cluster-4389.2035	Cluster-4389.2035;	-0.629718	0.0225342	-0.81584	0.58877
Cluster-16926.0	Cluster-16926.0	Cluster-16926.0;orf1	-1.18225	0.0225475	-2.825	0.0019583
Cluster-17856.0	Cluster-17856.0	Cluster-17856.0;orf1	0.478189	0.0226321	0.26551	0.7479
Cluster-13287.0	Cluster-13287.0	Cluster-13287.0;orf1	0.144022	0.0226657	3.1267	NA
Cluster-4389.11617	Cluster-4389.11617	Cluster-4389.11617;orf1	0.928341	0.022697	0.7776	0.62525
Cluster-10524.0	Cluster-10524.0	Cluster-10524.0;orf1	0.578986	0.0227333	-0.81844	0.74432
Cluster-8549.0	Cluster-8549.0	Cluster-8549.0;orf1	0.81006	0.0227537	0.62237	0.59135
Cluster-4389.2571	Cluster-4389.2571	Cluster-4389.2571;orf1	-0.606189	0.022761	-1.0722	0.086236
Cluster-4389.16529	Cluster-4389.16529	Cluster-4389.16529;orf1	-0.366027	0.0227661	0.010798	0.98985
Cluster-19907.0	Cluster-19907.0	Cluster-19907.0;orf1	-0.969971	0.0228312	-1.3468	0.28311
Cluster-7237.0	Cluster-7237.0	Cluster-7237.0;orf1	-0.521815	0.0228495	0.10924	0.96287
Cluster-4389.13088	Cluster-4389.13088	Cluster-4389.13088;orf1	1.21318	0.0229083	4.7361	6.5e-10
Cluster-4389.15140	Cluster-4389.15140	Cluster-4389.15140;orf1	0.195045	0.0229358	-2.0698	0.098739
Cluster-4389.11987	Cluster-4389.11987	Cluster-4389.11987;orf1	-0.263458	0.0229663	1.772	0.013494
Cluster-4389.10005	Cluster-4389.10005	Cluster-4389.10005;orf1	-0.613377	0.0230157	-1.1976	0.24976
Cluster-4389.6446	Cluster-4389.6446	Cluster-4389.6446;orf1	-0.359575	0.0230288	-0.2012	0.80737
Cluster-11563.0	Cluster-11563.0	Cluster-11563.0;	0.909512	0.0230363	-0.14153	0.96059
Cluster-4389.13566	Cluster-4389.13566	Cluster-4389.13566;orf1	0.532762	0.0230536	1.9119	0.1154
Cluster-17643.0	Cluster-17643.0	Cluster-17643.0;orf1	1.52116	0.0230964	3.5001	8.56e-05
Cluster-4389.13671	Cluster-4389.13671	Cluster-4389.13671;orf1	0.550082	0.0230997	1.4468	0.013299
Cluster-19100.0	Cluster-19100.0	Cluster-19100.0;orf1	0.543017	0.0231037	0.39543	NA
Cluster-4389.9219	Cluster-4389.9219	Cluster-4389.9219;orf1	-0.202714	0.023116	-1.0955	0.25862
Cluster-18263.0	Cluster-18263.0	Cluster-18263.0;orf1	-0.976709	0.0231356	-3.5739	7.23e-07
Cluster-4389.8029	Cluster-4389.8029	Cluster-4389.8029;orf1	0.38217	0.023146	-0.53788	0.66368
Cluster-17767.0	Cluster-17767.0	Cluster-17767.0;orf1	0.237657	0.0231722	0.58975	0.52005
Cluster-4389.10660	Cluster-4389.10660	Cluster-4389.10660;orf1	0.882805	0.0232074	2.3194	0.00046436
Cluster-4389.5079	Cluster-4389.5079	Cluster-4389.5079;orf1	0.662739	0.0232865	-0.016857	0.98216
Cluster-4389.12696	Cluster-4389.12696	Cluster-4389.12696;orf1	0.529959	0.0233015	0.62804	0.41615
Cluster-4389.1586	Cluster-4389.1586	Cluster-4389.1586;orf1	1.21216	0.023304	3.759	1.09e-05
Cluster-20599.1	Cluster-20599.1	Cluster-20599.1;orf1	0.678794	0.0233435	2.5413	0.39196
Cluster-4389.11203	Cluster-4389.11203	Cluster-4389.11203;orf1	1.3679	0.0234139	6.8341	1.27e-08
Cluster-9918.0	Cluster-9918.0	Cluster-9918.0;orf1	-0.619692	0.0235967	-2.916	0.15076
Cluster-4389.3443	Cluster-4389.3443	Cluster-4389.3443;	0.355896	0.0236375	2.3447	NA
Cluster-4389.2085	Cluster-4389.2085	Cluster-4389.2085;orf1	0.610797	0.0236412	1.0736	0.15051
Cluster-21970.0	Cluster-21970.0	Cluster-21970.0;orf1	0.751791	0.0236604	0.74344	0.35329
Cluster-7766.0	Cluster-7766.0	Cluster-7766.0;orf1	0.830217	0.023687	6.8671	1.26e-06
Cluster-13926.0	Cluster-13926.0	Cluster-13926.0;orf1	0.380549	0.0236905	0.84294	0.71843
Cluster-18374.0	Cluster-18374.0	Cluster-18374.0;orf1	0.529457	0.0237318	0.55425	0.65045
Cluster-86.0	Cluster-86.0	Cluster-86.0;orf1	-0.70617	0.0237528	0.68111	0.86362
Cluster-4389.11063	Cluster-4389.11063	Cluster-4389.11063;orf1	0.418697	0.0237837	0.25538	0.71741
Cluster-17227.0	Cluster-17227.0	Cluster-17227.0;orf1	-0.581636	0.0237844	2.1609	0.019543
Cluster-14641.0	Cluster-14641.0	Cluster-14641.0;orf1	-0.548618	0.0238723	-1.5221	0.52303
Cluster-21834.0	Cluster-21834.0	Cluster-21834.0;	-0.163075	0.0238872	-3.9667	0.16322
Cluster-20601.0	Cluster-20601.0	Cluster-20601.0;orf1	-0.339461	0.0239548	-0.48142	0.57421
Cluster-12248.0	Cluster-12248.0	Cluster-12248.0;orf1	0.476561	0.0241345	2.062	0.082267
Cluster-160.0	Cluster-160.0	Cluster-160.0;orf1	-0.356069	0.0242094	0.57013	0.8858
Cluster-4389.14831	Cluster-4389.14831	Cluster-4389.14831;orf1	-0.358695	0.024222	-0.34378	0.6308
Cluster-20757.0	Cluster-20757.0	Cluster-20757.0;orf1	-0.268238	0.0242698	-0.81039	0.26428
Cluster-4389.2956	Cluster-4389.2956	Cluster-4389.2956;orf1	0.552671	0.0242762	1.9944	0.0061167
Cluster-4389.8680	Cluster-4389.8680	Cluster-4389.8680;orf1	0.441279	0.0242872	0.49786	0.54164
Cluster-10890.0	Cluster-10890.0	Cluster-10890.0;	-0.846419	0.0243263	-1.6454	0.5789
Cluster-4389.8715	Cluster-4389.8715	Cluster-4389.8715;orf1	-0.612677	0.024333	-2.7251	0.00013168
Cluster-4389.600	Cluster-4389.600	Cluster-4389.600;orf1	-0.349396	0.0243375	0.25386	0.75509
Cluster-4389.3966	Cluster-4389.3966	Cluster-4389.3966;orf1	0.620192	0.0243494	0.53868	0.42929
Cluster-4389.6707	Cluster-4389.6707	Cluster-4389.6707;orf1	0.571834	0.0243718	0.4049	0.81059
Cluster-4389.11103	Cluster-4389.11103	Cluster-4389.11103;orf1	0.41403	0.0243861	1.0644	0.076797
Cluster-7398.0	Cluster-7398.0	Cluster-7398.0;	-0.779378	0.0244677	-1.9388	0.48387
Cluster-4389.12200	Cluster-4389.12200	Cluster-4389.12200;orf1	0.865605	0.0244792	5.5442	1.28e-12
Cluster-7259.0	Cluster-7259.0	Cluster-7259.0;orf1	-0.194738	0.0245022	1.7358	0.22078
Cluster-15610.0	Cluster-15610.0	Cluster-15610.0;orf1	-0.422797	0.0246345	-0.52966	0.53776
Cluster-10691.0	Cluster-10691.0	Cluster-10691.0;	-0.723362	0.0247522	-1.804	NA
Cluster-4389.679	Cluster-4389.679	Cluster-4389.679;orf1	-0.403567	0.0248235	0.60981	0.63719
Cluster-6748.1	Cluster-6748.1	Cluster-6748.1;orf1	0.796356	0.0248563	4.913	0.0094908
Cluster-4389.11591	Cluster-4389.11591	Cluster-4389.11591;orf1	0.426239	0.0249037	0.80742	0.18054
Cluster-5636.0	Cluster-5636.0	Cluster-5636.0;	1.18926	0.024929	1.1678	0.76743
Cluster-4389.11385	Cluster-4389.11385	Cluster-4389.11385;orf1	0.497086	0.0249429	0.68109	0.29551
Cluster-4389.4866	Cluster-4389.4866	Cluster-4389.4866;orf1	0.88811	0.0249543	1.654	0.033769
Cluster-4389.13032	Cluster-4389.13032	Cluster-4389.13032;orf1	0.95905	0.0250023	-0.079319	0.90077
Cluster-8620.0	Cluster-8620.0	Cluster-8620.0;	0.463706	0.0250044	-0.64338	0.77338
Cluster-4389.1887	Cluster-4389.1887	Cluster-4389.1887;orf1	-0.690397	0.025033	-0.20834	0.85702
Cluster-19292.0	Cluster-19292.0	Cluster-19292.0;orf1	-0.414694	0.025057	-0.86011	0.37999
Cluster-4389.10231	Cluster-4389.10231	Cluster-4389.10231;orf1	0.632423	0.0251259	-0.30198	0.71241
Cluster-4389.9685	Cluster-4389.9685	Cluster-4389.9685;orf1	1.20356	0.0251475	2.8311	0.054668
Cluster-4389.7828	Cluster-4389.7828	Cluster-4389.7828;orf1	0.881611	0.0251481	1.4655	0.36964
Cluster-4389.7646	Cluster-4389.7646	Cluster-4389.7646;orf1	-1.1238	0.0251521	-1.954	0.14131
Cluster-21019.0	Cluster-21019.0	Cluster-21019.0;orf1	-0.319383	0.0251601	-1.2058	0.11669
Cluster-4389.12087	Cluster-4389.12087	Cluster-4389.12087;orf2	1.07431	0.0251943	3.7181	0.0032926
Cluster-4389.7484	Cluster-4389.7484	Cluster-4389.7484;orf1	0.368095	0.0252209	-1.1516	0.18569
Cluster-5379.0	Cluster-5379.0	Cluster-5379.0;	-0.479817	0.0252325	2.7534	0.40417
Cluster-17873.0	Cluster-17873.0	Cluster-17873.0;orf1	0.294749	0.0252394	1.3357	0.057762
Cluster-4389.4131	Cluster-4389.4131	Cluster-4389.4131;orf1	0.33467	0.0253296	0.66133	0.29126
Cluster-4389.5357	Cluster-4389.5357	Cluster-4389.5357;orf1	0.288202	0.0254039	0.12597	0.83619
Cluster-19373.1	Cluster-19373.1	Cluster-19373.1;	-0.692992	0.025495	-1.1004	0.69853
Cluster-16665.2	Cluster-16665.2	Cluster-16665.2;orf1	-0.385132	0.025516	1.1388	0.16555
Cluster-4389.11246	Cluster-4389.11246	Cluster-4389.11246;orf1	-0.32916	0.0255343	-1.2938	0.38132
Cluster-4389.11683	Cluster-4389.11683	Cluster-4389.11683;orf1	0.705116	0.0255806	0.33783	0.62172
Cluster-10172.0	Cluster-10172.0	Cluster-10172.0;orf1	1.69536	0.0256665	3.8767	0.0084843
Cluster-20857.0	Cluster-20857.0	Cluster-20857.0;	-0.347522	0.0257253	-1.3108	0.52183
Cluster-4389.12573	Cluster-4389.12573	Cluster-4389.12573;orf1	0.263261	0.025808	1.2861	0.082186
Cluster-19040.0	Cluster-19040.0	Cluster-19040.0;orf1	0.0965853	0.0258122	-0.41897	0.69653
Cluster-14572.0	Cluster-14572.0	Cluster-14572.0;orf1	0.61771	0.0258765	1.2628	0.31373
Cluster-4389.16144	Cluster-4389.16144	Cluster-4389.16144;	0.362477	0.0258912	0.82123	0.55833
Cluster-4389.9766	Cluster-4389.9766	Cluster-4389.9766;orf1	-0.381609	0.0258963	-2.3595	0.0084935
Cluster-15306.0	Cluster-15306.0	Cluster-15306.0;orf1	-0.939244	0.0259408	-0.20251	0.84494
Cluster-9022.0	Cluster-9022.0	Cluster-9022.0;orf1	0.500088	0.0259501	1.352	0.61677
Cluster-12228.0	Cluster-12228.0	Cluster-12228.0;orf1	0.437612	0.026008	-0.21755	0.88829
Cluster-4389.1555	Cluster-4389.1555	Cluster-4389.1555;orf1	-0.518857	0.0260989	-2.148	0.0040829
Cluster-17826.0	Cluster-17826.0	Cluster-17826.0;orf1	-0.371002	0.0261484	0.82681	0.33452
Cluster-4389.14545	Cluster-4389.14545	Cluster-4389.14545;orf1	0.50703	0.0262687	0.33978	0.57485
Cluster-4389.8592	Cluster-4389.8592	Cluster-4389.8592;	-0.763243	0.0262743	-3.9686	0.00039757
Cluster-16893.0	Cluster-16893.0	Cluster-16893.0;orf1	-0.509104	0.0262848	0.20614	0.85358
Cluster-7584.1	Cluster-7584.1	Cluster-7584.1;orf1	-0.352363	0.026321	0.5312	0.86725
Cluster-4389.7764	Cluster-4389.7764	Cluster-4389.7764;orf1	-0.250813	0.0263358	0.45823	0.58423
Cluster-4389.15361	Cluster-4389.15361	Cluster-4389.15361;orf1	0.782187	0.0263542	-3.3487	0.063857
Cluster-4389.15058	Cluster-4389.15058	Cluster-4389.15058;orf1	1.55142	0.0263557	2.1088	0.57962
Cluster-21395.0	Cluster-21395.0	Cluster-21395.0;orf1	-0.63368	0.0263628	1.4051	0.64924
Cluster-4389.6640	Cluster-4389.6640	Cluster-4389.6640;orf2	0.39894	0.0263696	0.89937	0.43807
Cluster-18416.0	Cluster-18416.0	Cluster-18416.0;	-0.706589	0.0264086	-3.6857	0.073933
Cluster-5789.0	Cluster-5789.0	Cluster-5789.0;orf1	-0.411441	0.0264521	-2.9345	0.25825
Cluster-4389.3086	Cluster-4389.3086	Cluster-4389.3086;orf1	0.501903	0.0264558	0.041352	0.97814
Cluster-4389.4574	Cluster-4389.4574	Cluster-4389.4574;orf1	1.1921	0.0265053	6.1577	2.25e-06
Cluster-15250.0	Cluster-15250.0	Cluster-15250.0;orf1	-0.487483	0.0265161	-0.48092	0.56718
Cluster-21751.0	Cluster-21751.0	Cluster-21751.0;orf1	-0.495311	0.0265457	-1.3699	0.063933
Cluster-11111.0	Cluster-11111.0	Cluster-11111.0;	0.977491	0.0265775	1.1644	0.55941
Cluster-13178.0	Cluster-13178.0	Cluster-13178.0;orf1	-0.43285	0.0266569	0.8377	0.55291
Cluster-4389.10558	Cluster-4389.10558	Cluster-4389.10558;orf1	0.396223	0.0266899	3.7362	0.075274
Cluster-4389.5142	Cluster-4389.5142	Cluster-4389.5142;orf1	0.961975	0.0267138	0.86884	0.21595
Cluster-4389.13267	Cluster-4389.13267	Cluster-4389.13267;orf1	-0.263341	0.0267401	0.59481	0.57752
Cluster-4389.8383	Cluster-4389.8383	Cluster-4389.8383;orf1	-0.821642	0.0267488	-0.14252	0.85646
Cluster-13873.0	Cluster-13873.0	Cluster-13873.0;	-0.310621	0.0267595	0.90114	0.75981
Cluster-4389.741	Cluster-4389.741	Cluster-4389.741;orf1	0.575568	0.0267979	1.3118	0.15139
Cluster-4389.2108	Cluster-4389.2108	Cluster-4389.2108;orf1	0.650972	0.0268067	-0.212	0.83073
Cluster-4389.1122	Cluster-4389.1122	Cluster-4389.1122;orf1	0.359989	0.0268306	-2.1551	0.011122
Cluster-4389.13166	Cluster-4389.13166	Cluster-4389.13166;orf1	1.37034	0.0268392	1.9775	0.041715
Cluster-8963.0	Cluster-8963.0	Cluster-8963.0;orf1	1.03587	0.0268646	1.1483	0.71965
Cluster-9614.0	Cluster-9614.0	Cluster-9614.0;orf1	-1.59762	0.026874	1.6972	0.44708
Cluster-20991.0	Cluster-20991.0	Cluster-20991.0;orf1	-0.203863	0.0268807	0.92227	0.50588
Cluster-11149.0	Cluster-11149.0	Cluster-11149.0;orf1	0.676924	0.0268868	-3.1626	0.033464
Cluster-4389.9840	Cluster-4389.9840	Cluster-4389.9840;orf1	0.482362	0.0269309	1.5687	0.24332
Cluster-20583.0	Cluster-20583.0	Cluster-20583.0;orf1	0.362905	0.026959	0.10207	0.90584
Cluster-17150.0	Cluster-17150.0	Cluster-17150.0;orf1	1.14778	0.0269693	0.0065774	0.99436
Cluster-13286.0	Cluster-13286.0	Cluster-13286.0;	0.152809	0.0269973	-3.7039	0.060543
Cluster-16510.0	Cluster-16510.0	Cluster-16510.0;orf1	-1.11846	0.0270147	-1.2795	0.027375
Cluster-8833.0	Cluster-8833.0	Cluster-8833.0;orf1	0.52474	0.0270322	0.90706	0.75803
Cluster-4389.15001	Cluster-4389.15001	Cluster-4389.15001;orf1	1.04901	0.0270347	0.59441	0.44054
Cluster-4389.12199	Cluster-4389.12199	Cluster-4389.12199;orf1	0.546387	0.0270708	2.7203	0.0020808
Cluster-10680.0	Cluster-10680.0	Cluster-10680.0;orf1	-0.649011	0.0270795	-1.5193	0.34474
Cluster-4389.11127	Cluster-4389.11127	Cluster-4389.11127;orf1	-0.477334	0.027202	-1.154	0.12101
Cluster-12154.0	Cluster-12154.0	Cluster-12154.0;orf1	0.471911	0.0272022	-1.9229	0.36025
Cluster-4389.16488	Cluster-4389.16488	Cluster-4389.16488;orf1	0.808013	0.0272349	1.8737	0.037642
Cluster-4389.4947	Cluster-4389.4947	Cluster-4389.4947;orf1	-0.410582	0.0272353	-2.3539	0.0014632
Cluster-4389.4578	Cluster-4389.4578	Cluster-4389.4578;orf1	1.10914	0.0272419	4.3743	3.03e-05
Cluster-4389.7938	Cluster-4389.7938	Cluster-4389.7938;orf1	0.72686	0.0272535	0.49236	0.61701
Cluster-7804.0	Cluster-7804.0	Cluster-7804.0;	0.777207	0.0273866	0.72675	0.78341
Cluster-17292.0	Cluster-17292.0	Cluster-17292.0;	-0.157477	0.027466	-6.9494	3.65e-05
Cluster-5833.0	Cluster-5833.0	Cluster-5833.0;	-0.377435	0.0275002	-4.6027	0.058441
Cluster-4389.5322	Cluster-4389.5322	Cluster-4389.5322;orf1	1.0321	0.0275646	6.2499	1.78e-08
Cluster-4389.7141	Cluster-4389.7141	Cluster-4389.7141;	0.649324	0.0275839	1.932	0.0059684
Cluster-4389.3872	Cluster-4389.3872	Cluster-4389.3872;orf1	0.327902	0.0276356	-0.60323	0.69794
Cluster-4389.9569	Cluster-4389.9569	Cluster-4389.9569;orf1	0.489368	0.0276392	0.83517	0.23465
Cluster-16318.0	Cluster-16318.0	Cluster-16318.0;orf1	-0.419571	0.0277866	-1.1511	0.12837
Cluster-20611.3	Cluster-20611.3	Cluster-20611.3;	-1.31345	0.0278207	-7.9864	3.43e-05
Cluster-4389.11364	Cluster-4389.11364	Cluster-4389.11364;orf1	-0.617108	0.0278274	0.92284	0.2512
Cluster-4389.16624	Cluster-4389.16624	Cluster-4389.16624;orf1	0.606526	0.0278336	1.3447	0.07591
Cluster-18063.0	Cluster-18063.0	Cluster-18063.0;orf1	-0.473794	0.0278453	-4.7646	0.0056064
Cluster-15184.0	Cluster-15184.0	Cluster-15184.0;orf1	0.395208	0.0279148	1.4574	0.053422
Cluster-4389.7149	Cluster-4389.7149	Cluster-4389.7149;orf1	-0.442839	0.0279689	-2.177	0.19335
Cluster-4389.13997	Cluster-4389.13997	Cluster-4389.13997;orf1	0.493213	0.0279741	1.3992	0.43934
Cluster-4389.6257	Cluster-4389.6257	Cluster-4389.6257;orf1	-0.364633	0.0280047	-0.44375	0.51927
Cluster-20640.0	Cluster-20640.0	Cluster-20640.0;orf1	-0.635679	0.0280116	0.29538	0.85294
Cluster-4389.1480	Cluster-4389.1480	Cluster-4389.1480;orf1	1.03374	0.0281363	4.0205	0.0044723
Cluster-18334.2	Cluster-18334.2	Cluster-18334.2;orf1	-0.656273	0.0281931	-2.1579	0.046662
Cluster-15935.0	Cluster-15935.0	Cluster-15935.0;	-0.841302	0.0282463	-4.5667	0.0093089
Cluster-4389.989	Cluster-4389.989	Cluster-4389.989;orf1	0.361006	0.0283601	-0.14229	0.83856
Cluster-18729.0	Cluster-18729.0	Cluster-18729.0;orf1	0.517753	0.0283815	-1.7579	0.050125
Cluster-4389.5773	Cluster-4389.5773	Cluster-4389.5773;orf1	0.524614	0.0284253	8.1691	1.83e-08
Cluster-4389.3671	Cluster-4389.3671	Cluster-4389.3671;orf1	0.884422	0.0284274	0.88065	0.2545
Cluster-4389.3016	Cluster-4389.3016	Cluster-4389.3016;orf1	0.866067	0.0286025	3.472	3.68e-05
Cluster-4389.11865	Cluster-4389.11865	Cluster-4389.11865;orf1	2.96383	0.0286491	1.1961	0.43816
Cluster-4389.10210	Cluster-4389.10210	Cluster-4389.10210;orf1	0.848116	0.0286651	1.3997	0.069667
Cluster-4389.1041	Cluster-4389.1041	Cluster-4389.1041;orf1	-0.175557	0.0286873	0.21433	0.73124
Cluster-4389.1021	Cluster-4389.1021	Cluster-4389.1021;orf1	-0.702081	0.028701	0.12249	0.91766
Cluster-4389.16482	Cluster-4389.16482	Cluster-4389.16482;orf1	0.460645	0.0287717	1.9491	0.026948
Cluster-4389.12412	Cluster-4389.12412	Cluster-4389.12412;orf1	2.22845	0.028783	6.7793	7.97e-19
Cluster-4389.16757	Cluster-4389.16757	Cluster-4389.16757;orf1	0.495854	0.0288256	-0.53326	0.59436
Cluster-8921.0	Cluster-8921.0	Cluster-8921.0;	0.437136	0.0288945	0.4181	0.84472
Cluster-20262.0	Cluster-20262.0	Cluster-20262.0;orf1	-0.562711	0.028911	-0.74345	0.26967
Cluster-4389.1866	Cluster-4389.1866	Cluster-4389.1866;	0.477497	0.0289254	4.8504	0.0018692
Cluster-4389.1754	Cluster-4389.1754	Cluster-4389.1754;orf1	0.654406	0.0289313	0.33547	0.66027
Cluster-19606.0	Cluster-19606.0	Cluster-19606.0;orf1	1.63495	0.0290908	4.0815	9.92e-06
Cluster-20800.0	Cluster-20800.0	Cluster-20800.0;orf1	-0.175941	0.0290933	0.64222	0.3758
Cluster-12934.0	Cluster-12934.0	Cluster-12934.0;orf1	0.270174	0.0291355	-1.0975	0.74189
Cluster-4389.4379	Cluster-4389.4379	Cluster-4389.4379;orf2	1.36275	0.029136	5.4233	2.22e-09
Cluster-17916.0	Cluster-17916.0	Cluster-17916.0;orf1	0.816748	0.029149	2.5162	0.051535
Cluster-4389.1703	Cluster-4389.1703	Cluster-4389.1703;	0.622453	0.0291639	3.9081	0.14349
Cluster-17550.0	Cluster-17550.0	Cluster-17550.0;orf1	-0.424789	0.0291664	0.63045	0.58252
Cluster-4389.6854	Cluster-4389.6854	Cluster-4389.6854;orf1	-0.291039	0.0291692	-0.14876	0.90139
Cluster-4389.10812	Cluster-4389.10812	Cluster-4389.10812;orf1	-0.337068	0.0291802	-1.0872	0.40216
Cluster-4389.14759	Cluster-4389.14759	Cluster-4389.14759;orf1	1.20175	0.0292818	-0.58227	0.4792
Cluster-15304.0	Cluster-15304.0	Cluster-15304.0;orf1	-0.675741	0.029379	-2.5803	0.28871
Cluster-4389.6406	Cluster-4389.6406	Cluster-4389.6406;orf1	0.298052	0.0293872	0.80168	0.45658
Cluster-21297.0	Cluster-21297.0	Cluster-21297.0;orf1	-0.782586	0.0294348	-0.47065	0.85915
Cluster-4389.16791	Cluster-4389.16791	Cluster-4389.16791;orf1	1.16031	0.0294693	7.5282	1.4e-08
Cluster-4389.2016	Cluster-4389.2016	Cluster-4389.2016;orf1	0.526769	0.0294842	1.4789	0.30733
Cluster-19401.0	Cluster-19401.0	Cluster-19401.0;orf1	0.552539	0.0295412	-0.26967	0.82389
Cluster-19404.0	Cluster-19404.0	Cluster-19404.0;orf1	-0.666133	0.0296021	-0.686	0.65941
Cluster-4389.4057	Cluster-4389.4057	Cluster-4389.4057;orf1	1.21638	0.0296279	2.9388	0.00015437
Cluster-21101.0	Cluster-21101.0	Cluster-21101.0;orf1	-0.569688	0.0297185	-0.47819	0.52094
Cluster-4389.5737	Cluster-4389.5737	Cluster-4389.5737;orf1	0.388686	0.0297563	0.13605	0.87786
Cluster-13391.0	Cluster-13391.0	Cluster-13391.0;	0.0911189	0.0298106	-4.0453	0.23042
Cluster-18094.0	Cluster-18094.0	Cluster-18094.0;orf1	0.662385	0.0298952	1.4772	0.038448
Cluster-20711.0	Cluster-20711.0	Cluster-20711.0;orf1	0.308146	0.0299046	-0.59508	0.68513
Cluster-4389.12868	Cluster-4389.12868	Cluster-4389.12868;orf1	0.243158	0.0299412	2.2352	0.09475
Cluster-4389.11074	Cluster-4389.11074	Cluster-4389.11074;orf1	1.42021	0.0299473	11.229	1.51e-17
Cluster-20211.0	Cluster-20211.0	Cluster-20211.0;orf1	-0.233332	0.0300452	0.17474	0.8104
Cluster-18301.0	Cluster-18301.0	Cluster-18301.0;	0.604149	0.0301188	-2.8632	0.21985
Cluster-4389.14195	Cluster-4389.14195	Cluster-4389.14195;orf1	1.17237	0.0302143	2.9059	1.21e-05
Cluster-4389.11925	Cluster-4389.11925	Cluster-4389.11925;orf1	0.834935	0.030232	2.5881	0.0011026
Cluster-4389.16421	Cluster-4389.16421	Cluster-4389.16421;	2.00296	0.0302731	8.0017	1.56e-07
Cluster-21795.0	Cluster-21795.0	Cluster-21795.0;orf1	0.388111	0.0302825	-0.74421	0.35185
Cluster-4389.6197	Cluster-4389.6197	Cluster-4389.6197;orf1	0.71734	0.0303254	3.5494	0.0011315
Cluster-4389.15715	Cluster-4389.15715	Cluster-4389.15715;orf1	0.662731	0.0304012	4.1829	0.010527
Cluster-19044.0	Cluster-19044.0	Cluster-19044.0;orf1	-0.872773	0.0304522	-2.7438	0.000296
Cluster-13455.0	Cluster-13455.0	Cluster-13455.0;	1.05733	0.0304631	0.44109	0.89039
Cluster-15787.0	Cluster-15787.0	Cluster-15787.0;orf1	-0.204646	0.0304652	0.40221	0.7446
Cluster-6878.0	Cluster-6878.0	Cluster-6878.0;	-0.940624	0.0304736	-1.7828	0.62519
Cluster-4389.11222	Cluster-4389.11222	Cluster-4389.11222;orf1	1.39629	0.0304851	3.9361	7.85e-06
Cluster-4389.9218	Cluster-4389.9218	Cluster-4389.9218;orf1	0.252998	0.0304909	2.4422	0.010406
Cluster-4389.14115	Cluster-4389.14115	Cluster-4389.14115;orf1	0.93412	0.0305264	1.4171	0.12405
Cluster-17825.0	Cluster-17825.0	Cluster-17825.0;orf1	0.816682	0.0305343	1.6537	0.067849
Cluster-4389.5163	Cluster-4389.5163	Cluster-4389.5163;orf1	1.34797	0.0305604	1.6299	0.26146
Cluster-15367.0	Cluster-15367.0	Cluster-15367.0;	-0.868688	0.0305677	-1.9515	0.3842
Cluster-21190.0	Cluster-21190.0	Cluster-21190.0;orf1	-0.675016	0.0307034	-2.0321	0.30676
Cluster-4389.11800	Cluster-4389.11800	Cluster-4389.11800;orf1	-0.418928	0.0307092	-0.81859	0.23688
Cluster-7353.0	Cluster-7353.0	Cluster-7353.0;orf1	-0.422828	0.0307314	-2.0302	0.61103
Cluster-14456.0	Cluster-14456.0	Cluster-14456.0;orf1	0.230064	0.0307814	-0.36697	0.7655
Cluster-4389.10688	Cluster-4389.10688	Cluster-4389.10688;orf1	0.964654	0.0308132	1.9019	0.0019477
Cluster-4389.12344	Cluster-4389.12344	Cluster-4389.12344;orf1	1.42149	0.0308199	4.8506	1.11e-07
Cluster-18396.0	Cluster-18396.0	Cluster-18396.0;orf1	-0.411999	0.0309838	-0.88727	0.39727
Cluster-16894.0	Cluster-16894.0	Cluster-16894.0;orf1	-0.363103	0.0311715	-1.4399	0.10915
Cluster-9170.0	Cluster-9170.0	Cluster-9170.0;orf1	1.1813	0.0311821	6.8397	1.61e-08
Cluster-3733.0	Cluster-3733.0	Cluster-3733.0;	0.54366	0.031236	2.4522	0.48505
Cluster-4389.2883	Cluster-4389.2883	Cluster-4389.2883;orf1	0.79219	0.0312902	1.1085	0.18431
Cluster-4389.6334	Cluster-4389.6334	Cluster-4389.6334;orf1	1.01541	0.031346	-0.45033	0.67335
Cluster-10752.0	Cluster-10752.0	Cluster-10752.0;orf1	0.698923	0.0313867	1.268	0.35484
Cluster-15155.0	Cluster-15155.0	Cluster-15155.0;orf1	-0.24172	0.031394	-3.0531	0.1526
Cluster-1862.0	Cluster-1862.0	Cluster-1862.0;orf1	-0.385606	0.0314326	3.0913	0.3129
Cluster-18246.0	Cluster-18246.0	Cluster-18246.0;orf1	0.513155	0.0314845	0.26748	0.69101
Cluster-4389.2746	Cluster-4389.2746	Cluster-4389.2746;orf1	-1.01068	0.0315514	-3.771	0.025934
Cluster-4389.9992	Cluster-4389.9992	Cluster-4389.9992;orf1	-0.403239	0.0316006	0.98389	NA
Cluster-13332.1	Cluster-13332.1	Cluster-13332.1;	-1.16026	0.0316065	0.52543	0.89475
Cluster-20927.0	Cluster-20927.0	Cluster-20927.0;orf1	-0.421596	0.0316107	0.78778	0.36597
Cluster-16139.0	Cluster-16139.0	Cluster-16139.0;orf1	0.655381	0.0316253	0.51697	0.63518
Cluster-4389.628	Cluster-4389.628	Cluster-4389.628;orf1	0.637232	0.0316345	0.73217	0.7646
Cluster-4389.6523	Cluster-4389.6523	Cluster-4389.6523;orf1	0.371173	0.0316415	-0.25537	0.80755
Cluster-4389.7783	Cluster-4389.7783	Cluster-4389.7783;orf1	0.24364	0.0316714	8.619	4.46e-12
Cluster-4389.72	Cluster-4389.72	Cluster-4389.72;orf1	0.342761	0.0317679	-0.39068	0.55208
Cluster-4389.14725	Cluster-4389.14725	Cluster-4389.14725;orf1	-0.297368	0.0317907	-0.42171	0.81572
Cluster-4389.5813	Cluster-4389.5813	Cluster-4389.5813;orf1	1.01627	0.0319391	1.6253	0.049519
Cluster-12080.2	Cluster-12080.2	Cluster-12080.2;orf1	0.706269	0.031965	5.8917	0.00039223
Cluster-4389.7366	Cluster-4389.7366	Cluster-4389.7366;orf1	0.550534	0.0320382	1.6475	0.065395
Cluster-4389.16384	Cluster-4389.16384	Cluster-4389.16384;orf1	0.353334	0.0320866	0.59743	0.52774
Cluster-4389.14757	Cluster-4389.14757	Cluster-4389.14757;orf1	-0.464491	0.0320911	0.12971	0.88699
Cluster-4389.13878	Cluster-4389.13878	Cluster-4389.13878;orf1	0.354722	0.0321086	-0.17812	0.81636
Cluster-4389.3571	Cluster-4389.3571	Cluster-4389.3571;orf1	-0.416618	0.0321223	-1.7767	0.070651
Cluster-4389.12145	Cluster-4389.12145	Cluster-4389.12145;orf1	0.614416	0.0321494	-0.60679	0.63036
Cluster-4389.15227	Cluster-4389.15227	Cluster-4389.15227;orf1	1.47468	0.032164	3.6347	0.11079
Cluster-4389.12197	Cluster-4389.12197	Cluster-4389.12197;orf1	1.60805	0.0321658	5.5735	9.94e-15
Cluster-4389.11767	Cluster-4389.11767	Cluster-4389.11767;orf2	-0.918356	0.0321966	-1.2578	0.062171
Cluster-4389.15095	Cluster-4389.15095	Cluster-4389.15095;orf1	0.329294	0.0322381	-2.7493	0.013433
Cluster-5830.0	Cluster-5830.0	Cluster-5830.0;orf1	-0.94694	0.0322718	-3.1341	0.33929
Cluster-4389.6294	Cluster-4389.6294	Cluster-4389.6294;orf1	0.772802	0.0322726	2.3603	0.047818
Cluster-19954.1	Cluster-19954.1	Cluster-19954.1;orf1	0.613071	0.0323285	2.1641	0.070679
Cluster-4389.3098	Cluster-4389.3098	Cluster-4389.3098;	0.521024	0.0324365	1.3102	0.089621
Cluster-10564.0	Cluster-10564.0	Cluster-10564.0;orf1	0.729829	0.0324802	4.4391	1.05e-05
Cluster-21192.0	Cluster-21192.0	Cluster-21192.0;orf1	-0.341304	0.0325744	-1.8718	0.21
Cluster-17750.0	Cluster-17750.0	Cluster-17750.0;	-1.2625	0.0326087	-3.1321	0.0062664
Cluster-4389.12470	Cluster-4389.12470	Cluster-4389.12470;orf1	0.808638	0.0326347	2.0361	0.0017269
Cluster-21958.0	Cluster-21958.0	Cluster-21958.0;orf1	-0.283269	0.032655	1.0834	0.47063
Cluster-20135.0	Cluster-20135.0	Cluster-20135.0;orf1	-0.566205	0.0328135	-0.94109	0.25216
Cluster-4389.1377	Cluster-4389.1377	Cluster-4389.1377;	1.36994	0.0328605	4.5451	0.062857
Cluster-19576.0	Cluster-19576.0	Cluster-19576.0;orf1	-0.456197	0.032955	-0.066015	0.95777
Cluster-4389.1584	Cluster-4389.1584	Cluster-4389.1584;orf1	0.403382	0.033004	2.5824	0.00021361
Cluster-18645.0	Cluster-18645.0	Cluster-18645.0;orf1	0.453486	0.0330238	2.8798	0.0014066
Cluster-21277.1	Cluster-21277.1	Cluster-21277.1;orf1	-0.131792	0.0331392	-0.94412	0.18978
Cluster-17135.2	Cluster-17135.2	Cluster-17135.2;orf1	0.49409	0.0331898	3.2705	0.067227
Cluster-18224.0	Cluster-18224.0	Cluster-18224.0;orf1	0.456779	0.0332104	0.53595	0.63881
Cluster-4389.4868	Cluster-4389.4868	Cluster-4389.4868;orf1	0.482791	0.033219	1.8582	0.016329
Cluster-18424.0	Cluster-18424.0	Cluster-18424.0;orf1	0.198032	0.0332317	0.61786	0.40064
Cluster-4389.14090	Cluster-4389.14090	Cluster-4389.14090;orf1	0.752228	0.0332754	-0.47106	0.53549
Cluster-4389.821	Cluster-4389.821	Cluster-4389.821;orf1	1.12528	0.0332915	1.9541	0.3603
Cluster-16518.0	Cluster-16518.0	Cluster-16518.0;orf1	0.330502	0.0333352	0.72813	0.44581
Cluster-6413.0	Cluster-6413.0	Cluster-6413.0;orf1	-0.615703	0.0333555	-0.88922	0.55688
Cluster-13935.0	Cluster-13935.0	Cluster-13935.0;orf1	-0.393016	0.0334953	0.014078	0.99592
Cluster-3838.0	Cluster-3838.0	Cluster-3838.0;orf1	0.195272	0.0334973	1.4693	0.70928
Cluster-4389.12287	Cluster-4389.12287	Cluster-4389.12287;orf1	1.19234	0.0335495	4.6603	8.41e-07
Cluster-4389.14145	Cluster-4389.14145	Cluster-4389.14145;orf2	1.29789	0.0335637	7.9835	1.18e-08
Cluster-18909.0	Cluster-18909.0	Cluster-18909.0;orf1	-0.600869	0.0335935	-1.2744	0.09246
Cluster-16288.0	Cluster-16288.0	Cluster-16288.0;orf1	-0.365174	0.0336859	-2.017	0.034591
Cluster-12676.1	Cluster-12676.1	Cluster-12676.1;orf1	0.49592	0.0337102	-2.3641	0.20139
Cluster-4389.5244	Cluster-4389.5244	Cluster-4389.5244;orf1	0.653998	0.0337389	1.7078	0.015957
Cluster-4389.4795	Cluster-4389.4795	Cluster-4389.4795;orf1	0.59168	0.0337949	6.7056	2.87e-05
Cluster-4389.11348	Cluster-4389.11348	Cluster-4389.11348;orf1	-0.561273	0.033861	1.3502	0.046245
Cluster-20014.0	Cluster-20014.0	Cluster-20014.0;orf1	-0.366637	0.0339846	-0.32276	0.74574
Cluster-18956.0	Cluster-18956.0	Cluster-18956.0;orf1	-0.322095	0.0340242	1.0826	0.40114
Cluster-4389.14321	Cluster-4389.14321	Cluster-4389.14321;orf1	-0.41223	0.0340362	1.2594	0.1133
Cluster-11857.0	Cluster-11857.0	Cluster-11857.0;	-0.897881	0.0340462	-1.6213	0.50314
Cluster-4389.7996	Cluster-4389.7996	Cluster-4389.7996;orf1	0.624024	0.0340496	1.7144	0.13756
Cluster-4389.4912	Cluster-4389.4912	Cluster-4389.4912;orf1	0.44642	0.0340696	4.9711	6.67e-10
Cluster-14196.0	Cluster-14196.0	Cluster-14196.0;	0.297959	0.0340955	-0.3079	0.93111
Cluster-13194.0	Cluster-13194.0	Cluster-13194.0;orf1	0.400313	0.0342377	2.2849	0.085851
Cluster-4389.16904	Cluster-4389.16904	Cluster-4389.16904;orf1	0.651778	0.0342499	-0.016453	0.98525
Cluster-4389.6204	Cluster-4389.6204	Cluster-4389.6204;orf2	-0.509682	0.0342892	-0.16473	0.81546
Cluster-12536.0	Cluster-12536.0	Cluster-12536.0;orf1	0.524364	0.034302	-0.31478	0.93035
Cluster-9512.0	Cluster-9512.0	Cluster-9512.0;orf1	-0.808572	0.0343048	2.5677	0.14303
Cluster-15377.0	Cluster-15377.0	Cluster-15377.0;orf1	-0.1477	0.0343188	0.8263	0.50039
Cluster-4389.4158	Cluster-4389.4158	Cluster-4389.4158;orf2	0.862765	0.0343255	4.7057	0.00016158
Cluster-12397.0	Cluster-12397.0	Cluster-12397.0;	0.703711	0.0343512	0.82917	0.78053
Cluster-13754.0	Cluster-13754.0	Cluster-13754.0;orf1	0.137087	0.0343534	1.0737	0.67097
Cluster-4389.8348	Cluster-4389.8348	Cluster-4389.8348;orf1	-0.737292	0.0343947	-0.038376	0.95497
Cluster-4389.2611	Cluster-4389.2611	Cluster-4389.2611;orf1	0.359361	0.0344032	1.5074	0.051018
Cluster-9890.1	Cluster-9890.1	Cluster-9890.1;	-0.581907	0.034439	-4.7452	0.23836
Cluster-10064.0	Cluster-10064.0	Cluster-10064.0;	-0.539908	0.0344651	-4.2647	0.030007
Cluster-19204.0	Cluster-19204.0	Cluster-19204.0;orf1	-0.667773	0.034497	-3.1348	0.00041318
Cluster-4389.4263	Cluster-4389.4263	Cluster-4389.4263;	0.539736	0.0345595	0.84613	0.40132
Cluster-15260.0	Cluster-15260.0	Cluster-15260.0;orf1	-0.590033	0.0345661	-0.2876	0.73595
Cluster-15298.0	Cluster-15298.0	Cluster-15298.0;orf1	-0.230419	0.0346122	1.4549	0.080538
Cluster-4389.7625	Cluster-4389.7625	Cluster-4389.7625;orf1	-0.348445	0.0346378	-1.334	0.2608
Cluster-4389.5439	Cluster-4389.5439	Cluster-4389.5439;orf1	-0.588849	0.0347183	-0.82698	0.22762
Cluster-12619.1	Cluster-12619.1	Cluster-12619.1;	0.550124	0.0347217	-2.9466	0.42068
Cluster-4389.5655	Cluster-4389.5655	Cluster-4389.5655;orf1	0.466271	0.0347836	0.75079	0.26944
Cluster-4389.6705	Cluster-4389.6705	Cluster-4389.6705;orf1	-0.614565	0.0348082	-1.8798	0.081989
Cluster-19904.0	Cluster-19904.0	Cluster-19904.0;orf1	0.53948	0.0350195	0.74542	0.46607
Cluster-8645.0	Cluster-8645.0	Cluster-8645.0;	0.345678	0.0351213	-2.9647	0.45952
Cluster-4389.12348	Cluster-4389.12348	Cluster-4389.12348;orf1	1.57124	0.0351254	5.3972	4.12e-15
Cluster-4389.15643	Cluster-4389.15643	Cluster-4389.15643;orf1	1.18079	0.0351388	2.7561	0.0028817
Cluster-4394.0	Cluster-4394.0	Cluster-4394.0;orf1	1.54013	0.0351813	1.3171	0.73847
Cluster-20034.0	Cluster-20034.0	Cluster-20034.0;orf1	-0.242797	0.0351835	-0.51314	0.49636
Cluster-15990.0	Cluster-15990.0	Cluster-15990.0;	0.097168	0.035222	-2.6713	0.096639
Cluster-14154.0	Cluster-14154.0	Cluster-14154.0;orf1	-0.175537	0.0352526	-2.8003	0.4358
Cluster-4389.11486	Cluster-4389.11486	Cluster-4389.11486;orf1	1.01304	0.035369	3.6765	4.08e-06
Cluster-4389.1187	Cluster-4389.1187	Cluster-4389.1187;orf1	0.610454	0.0354618	-0.39216	0.66256
Cluster-5301.1	Cluster-5301.1	Cluster-5301.1;	1.19038	0.0355225	-0.072463	0.98346
Cluster-4389.7193	Cluster-4389.7193	Cluster-4389.7193;orf1	0.289887	0.0355893	1.6184	0.017401
Cluster-4389.15063	Cluster-4389.15063	Cluster-4389.15063;	1.20599	0.0355919	6.4659	9.02e-06
Cluster-4389.988	Cluster-4389.988	Cluster-4389.988;orf1	1.17156	0.035693	1.6372	0.22694
Cluster-9725.0	Cluster-9725.0	Cluster-9725.0;orf1	0.876793	0.0357296	2.6218	0.098041
Cluster-4389.3498	Cluster-4389.3498	Cluster-4389.3498;orf1	-1.29245	0.0357619	-1.3618	0.055826
Cluster-12495.0	Cluster-12495.0	Cluster-12495.0;	0.921877	0.0357775	-0.84687	0.82987
Cluster-4389.14573	Cluster-4389.14573	Cluster-4389.14573;orf1	-0.216392	0.035787	0.60957	0.3452
Cluster-14267.0	Cluster-14267.0	Cluster-14267.0;orf1	0.267663	0.0358176	-0.10807	0.97049
Cluster-4389.908	Cluster-4389.908	Cluster-4389.908;orf1	-0.657353	0.0358813	-1.837	0.010761
Cluster-18881.0	Cluster-18881.0	Cluster-18881.0;orf1	-0.789085	0.0358823	0.19785	0.8692
Cluster-4389.11919	Cluster-4389.11919	Cluster-4389.11919;orf1	2.36999	0.0359538	2.5876	0.18292
Cluster-3494.0	Cluster-3494.0	Cluster-3494.0;	-0.721268	0.0360512	2.1782	0.50664
Cluster-18117.0	Cluster-18117.0	Cluster-18117.0;orf1	0.230207	0.0360894	2.0356	0.06955
Cluster-21081.0	Cluster-21081.0	Cluster-21081.0;orf1	-0.197213	0.0361153	-0.60366	0.6004
Cluster-217.0	Cluster-217.0	Cluster-217.0;orf1	0.575565	0.0361237	0.68111	0.86362
Cluster-4389.1273	Cluster-4389.1273	Cluster-4389.1273;orf1	1.19367	0.0361976	2.1977	0.055281
Cluster-4389.2779	Cluster-4389.2779	Cluster-4389.2779;orf1	-0.263978	0.036207	-0.73573	0.40987
Cluster-4389.6427	Cluster-4389.6427	Cluster-4389.6427;orf1	-0.390903	0.0362173	0.69902	0.32749
Cluster-4389.12951	Cluster-4389.12951	Cluster-4389.12951;orf1	0.498102	0.0362512	8.9979	3.11e-10
Cluster-21749.0	Cluster-21749.0	Cluster-21749.0;orf1	0.337718	0.0364044	-0.91994	0.1512
Cluster-20781.0	Cluster-20781.0	Cluster-20781.0;orf1	0.604637	0.0364097	-2.3137	0.1618
Cluster-16447.0	Cluster-16447.0	Cluster-16447.0;orf1	-0.862971	0.0364395	-2.2945	0.25547
Cluster-4389.1241	Cluster-4389.1241	Cluster-4389.1241;orf1	0.238705	0.0364448	-0.67574	0.34621
Cluster-4389.3008	Cluster-4389.3008	Cluster-4389.3008;orf1	0.461565	0.0364664	-0.56685	0.58805
Cluster-4389.13308	Cluster-4389.13308	Cluster-4389.13308;orf1	0.619237	0.0365466	0.27966	0.7734
Cluster-4389.15052	Cluster-4389.15052	Cluster-4389.15052;orf1	0.748866	0.0367546	1.3229	0.57025
Cluster-9960.1	Cluster-9960.1	Cluster-9960.1;orf1	-0.84051	0.0367671	-1.7791	0.19783
Cluster-4389.6818	Cluster-4389.6818	Cluster-4389.6818;orf1	0.400531	0.0368374	-0.72667	0.50382
Cluster-4389.4997	Cluster-4389.4997	Cluster-4389.4997;orf1	0.319317	0.0370128	1.2398	0.28187
Cluster-4389.9194	Cluster-4389.9194	Cluster-4389.9194;orf1	-0.188717	0.0370132	0.44665	0.47356
Cluster-21389.0	Cluster-21389.0	Cluster-21389.0;orf1	0.390811	0.0371634	0.96801	0.18446
Cluster-15930.0	Cluster-15930.0	Cluster-15930.0;orf1	-0.132441	0.0371704	-0.37592	0.67601
Cluster-5004.0	Cluster-5004.0	Cluster-5004.0;orf1	1.03615	0.0373028	1.2017	0.76082
Cluster-4389.15656	Cluster-4389.15656	Cluster-4389.15656;orf1	0.635574	0.037397	1.7267	0.007271
Cluster-21898.0	Cluster-21898.0	Cluster-21898.0;orf2	1.04016	0.0374233	4.5706	3.24e-09
Cluster-19294.0	Cluster-19294.0	Cluster-19294.0;orf1	-0.298539	0.0374766	0.74209	0.52635
Cluster-4389.1212	Cluster-4389.1212	Cluster-4389.1212;orf1	0.282704	0.0374898	-0.78732	0.37767
Cluster-4389.7865	Cluster-4389.7865	Cluster-4389.7865;orf1	0.775993	0.0375149	-0.30776	0.6977
Cluster-17858.0	Cluster-17858.0	Cluster-17858.0;orf1	-1.18243	0.0375456	0.098848	0.94156
Cluster-21460.0	Cluster-21460.0	Cluster-21460.0;orf1	0.606526	0.0376094	0.54184	0.4563
Cluster-20132.0	Cluster-20132.0	Cluster-20132.0;orf1	-0.540617	0.0376364	-0.65725	0.61616
Cluster-4389.15448	Cluster-4389.15448	Cluster-4389.15448;orf1	1.37285	0.0376962	4.8551	7.66e-11
Cluster-4389.8946	Cluster-4389.8946	Cluster-4389.8946;orf1	0.339919	0.0377337	0.76742	0.29406
Cluster-4389.15027	Cluster-4389.15027	Cluster-4389.15027;orf1	0.459597	0.0377692	1.1369	0.082562
Cluster-4389.13951	Cluster-4389.13951	Cluster-4389.13951;orf1	-0.668584	0.0378355	-1.2619	0.17938
Cluster-19383.0	Cluster-19383.0	Cluster-19383.0;orf1	-0.406943	0.0378612	-0.74826	0.47477
Cluster-4389.13502	Cluster-4389.13502	Cluster-4389.13502;orf1	0.621352	0.0378736	2.9783	0.0013466
Cluster-4389.5233	Cluster-4389.5233	Cluster-4389.5233;orf1	0.421665	0.037915	1.3159	0.026506
Cluster-4389.13771	Cluster-4389.13771	Cluster-4389.13771;orf1	1.10752	0.037946	1.6178	0.036075
Cluster-4389.12521	Cluster-4389.12521	Cluster-4389.12521;orf1	0.457254	0.0379714	0.54721	0.45203
Cluster-19784.1	Cluster-19784.1	Cluster-19784.1;orf1	-0.672802	0.0380068	-0.98363	0.48376
Cluster-1942.0	Cluster-1942.0	Cluster-1942.0;orf1	-0.533273	0.0380694	2.171	0.55862
Cluster-15134.0	Cluster-15134.0	Cluster-15134.0;orf1	-0.604208	0.0381654	-2.4214	0.019595
Cluster-4389.2556	Cluster-4389.2556	Cluster-4389.2556;orf1	0.403966	0.0381754	0.35453	0.6997
Cluster-4389.4915	Cluster-4389.4915	Cluster-4389.4915;orf1	0.299572	0.0381825	0.17324	0.80707
Cluster-4389.209	Cluster-4389.209	Cluster-4389.209;orf1	0.837585	0.0382461	2.009	0.023669
Cluster-20419.0	Cluster-20419.0	Cluster-20419.0;orf1	1.18461	0.0382709	3.0045	0.0011746
Cluster-4389.13738	Cluster-4389.13738	Cluster-4389.13738;	-0.493052	0.0382869	0.50311	0.86392
Cluster-4389.4999	Cluster-4389.4999	Cluster-4389.4999;orf1	1.01011	0.0384967	4.3472	7.2e-09
Cluster-16660.0	Cluster-16660.0	Cluster-16660.0;orf1	0.467273	0.038514	0.69113	0.43043
Cluster-4389.7309	Cluster-4389.7309	Cluster-4389.7309;orf1	1.17154	0.0385428	1.9212	0.053428
Cluster-17164.0	Cluster-17164.0	Cluster-17164.0;orf1	-0.268065	0.0386222	0.6704	0.56842
Cluster-16811.0	Cluster-16811.0	Cluster-16811.0;orf1	-0.308398	0.0386239	0.66608	0.33693
Cluster-10221.0	Cluster-10221.0	Cluster-10221.0;orf1	-0.423686	0.0386294	-6.2144	0.052093
Cluster-4389.14225	Cluster-4389.14225	Cluster-4389.14225;orf1	0.393036	0.0386418	1.2547	0.13845
Cluster-4389.4707	Cluster-4389.4707	Cluster-4389.4707;orf1	1.51966	0.0388602	6.6645	3.82e-05
Cluster-3403.0	Cluster-3403.0	Cluster-3403.0;	-1.05518	0.0389026	1.5741	0.68942
Cluster-15837.0	Cluster-15837.0	Cluster-15837.0;orf1	2.03155	0.0389226	0.25732	0.83897
Cluster-21699.0	Cluster-21699.0	Cluster-21699.0;orf1	-0.273792	0.0389645	-1.1289	0.14926
Cluster-15097.0	Cluster-15097.0	Cluster-15097.0;orf1	0.223389	0.0389678	0.67361	0.31928
Cluster-4389.4913	Cluster-4389.4913	Cluster-4389.4913;orf1	1.025	0.0389772	1.8933	0.0070833
Cluster-11562.0	Cluster-11562.0	Cluster-11562.0;orf1	-0.616205	0.0391	-0.26435	0.86645
Cluster-4389.12	Cluster-4389.12	Cluster-4389.12;orf1	1.23024	0.039117	4.6644	8.3e-07
Cluster-16298.0	Cluster-16298.0	Cluster-16298.0;orf1	-0.426463	0.0391283	0.49301	0.55246
Cluster-9967.0	Cluster-9967.0	Cluster-9967.0;orf1	0.8722	0.0391391	2.3413	0.056378
Cluster-4389.9333	Cluster-4389.9333	Cluster-4389.9333;orf1	0.415569	0.0391745	1.3895	0.074708
Cluster-16812.0	Cluster-16812.0	Cluster-16812.0;orf1	-0.2913	0.039386	0.40454	0.61643
Cluster-4389.178	Cluster-4389.178	Cluster-4389.178;orf2	1.05693	0.0394467	3.0349	0.0036664
Cluster-22105.0	Cluster-22105.0	Cluster-22105.0;orf1	1.08608	0.0394582	-0.22903	0.88579
Cluster-4389.2195	Cluster-4389.2195	Cluster-4389.2195;orf1	-0.366105	0.0395016	-1.2953	0.29544
Cluster-20772.0	Cluster-20772.0	Cluster-20772.0;orf1	-0.647241	0.0395126	-1.8733	0.012392
Cluster-4389.4781	Cluster-4389.4781	Cluster-4389.4781;orf1	0.292288	0.0395511	0.80346	0.31184
Cluster-4389.16787	Cluster-4389.16787	Cluster-4389.16787;orf1	0.673833	0.0396237	-1.095	0.53232
Cluster-10074.0	Cluster-10074.0	Cluster-10074.0;orf1	0.634748	0.0396523	3.699	0.0031191
Cluster-4389.14638	Cluster-4389.14638	Cluster-4389.14638;	-0.194722	0.0396966	-2.5575	0.039918
Cluster-4389.16276	Cluster-4389.16276	Cluster-4389.16276;orf1	0.411688	0.0396976	3.1724	0.0036347
Cluster-4389.3352	Cluster-4389.3352	Cluster-4389.3352;orf1	0.830249	0.0397253	1.4915	0.3002
Cluster-21286.0	Cluster-21286.0	Cluster-21286.0;	-0.315587	0.0397368	-4.9386	0.024293
Cluster-4389.12617	Cluster-4389.12617	Cluster-4389.12617;orf1	1.60543	0.0397611	4.6015	0.0015873
Cluster-4389.16661	Cluster-4389.16661	Cluster-4389.16661;orf1	0.404965	0.0398085	-0.0022105	0.99756
Cluster-15593.0	Cluster-15593.0	Cluster-15593.0;orf1	-0.651248	0.0398705	0.56033	0.64701
Cluster-4389.566	Cluster-4389.566	Cluster-4389.566;orf1	-0.819874	0.0399322	-1.0951	0.29688
Cluster-17501.0	Cluster-17501.0	Cluster-17501.0;orf1	-0.574288	0.0399391	-1.2155	0.065971
Cluster-21110.0	Cluster-21110.0	Cluster-21110.0;orf1	-0.472615	0.0400153	-0.68587	0.56824
Cluster-4389.16093	Cluster-4389.16093	Cluster-4389.16093;orf1	-1.51033	0.0400684	-1.9226	0.28735
Cluster-4389.3585	Cluster-4389.3585	Cluster-4389.3585;orf1	1.45795	0.0401385	4.5128	1.96e-08
Cluster-4389.2363	Cluster-4389.2363	Cluster-4389.2363;orf1	0.26807	0.0401555	2.8335	0.00042644
Cluster-4389.4686	Cluster-4389.4686	Cluster-4389.4686;orf1	-0.429829	0.0402042	-0.81197	0.27416
Cluster-4389.4049	Cluster-4389.4049	Cluster-4389.4049;orf1	0.411111	0.0402168	0.019179	0.9751
Cluster-16347.1	Cluster-16347.1	Cluster-16347.1;orf1	-0.936806	0.0402657	-1.5042	0.21368
Cluster-4389.12861	Cluster-4389.12861	Cluster-4389.12861;orf1	0.26164	0.0402869	-0.87519	0.18927
Cluster-4389.5877	Cluster-4389.5877	Cluster-4389.5877;	0.573843	0.040332	2.9082	0.008389
Cluster-4389.14277	Cluster-4389.14277	Cluster-4389.14277;orf1	0.307894	0.0404887	-0.37893	0.60016
Cluster-4389.3714	Cluster-4389.3714	Cluster-4389.3714;orf1	0.504222	0.0404996	1.2219	0.2659
Cluster-4389.2544	Cluster-4389.2544	Cluster-4389.2544;orf1	1.09198	0.040567	4.3798	3.55e-05
Cluster-4389.11938	Cluster-4389.11938	Cluster-4389.11938;orf1	1.46759	0.0405718	10.936	1.16e-14
Cluster-4389.5288	Cluster-4389.5288	Cluster-4389.5288;orf1	-0.716816	0.0405769	1.5156	0.16125
Cluster-12640.0	Cluster-12640.0	Cluster-12640.0;orf1	-0.332265	0.0405904	-0.11551	0.97068
Cluster-19754.0	Cluster-19754.0	Cluster-19754.0;orf1	-0.586656	0.040633	-1.3275	0.040474
Cluster-4389.6504	Cluster-4389.6504	Cluster-4389.6504;	-0.675168	0.0406821	-0.97126	0.43125
Cluster-4389.12218	Cluster-4389.12218	Cluster-4389.12218;orf1	0.447282	0.0407375	3.4295	0.0015419
Cluster-4389.8878	Cluster-4389.8878	Cluster-4389.8878;orf1	0.692322	0.0408433	0.80349	0.25114
Cluster-4389.14280	Cluster-4389.14280	Cluster-4389.14280;orf1	0.412106	0.0409326	1.6778	0.21861
Cluster-4389.5805	Cluster-4389.5805	Cluster-4389.5805;orf1	-0.28406	0.0410052	6.8488	1.28e-12
Cluster-4389.8326	Cluster-4389.8326	Cluster-4389.8326;orf1	0.625956	0.0410617	1.3293	0.17191
Cluster-18747.0	Cluster-18747.0	Cluster-18747.0;orf1	0.249652	0.0410701	-1.1358	0.10746
Cluster-4389.3914	Cluster-4389.3914	Cluster-4389.3914;orf1	0.457835	0.0411093	0.070391	0.94925
Cluster-6136.0	Cluster-6136.0	Cluster-6136.0;orf1	0.536473	0.0411727	-1.9266	0.60012
Cluster-4389.6738	Cluster-4389.6738	Cluster-4389.6738;orf1	-0.923481	0.0413392	-4.2342	0.00031459
Cluster-18098.1	Cluster-18098.1	Cluster-18098.1;	-1.0437	0.0413411	-2.9805	0.10032
Cluster-4389.14612	Cluster-4389.14612	Cluster-4389.14612;orf1	1.05309	0.0413684	3.6312	0.00015894
Cluster-4389.13603	Cluster-4389.13603	Cluster-4389.13603;orf1	-0.462317	0.0413878	-0.36735	0.71537
Cluster-4389.15543	Cluster-4389.15543	Cluster-4389.15543;orf1	-0.304047	0.0414332	0.43274	0.51811
Cluster-4389.2721	Cluster-4389.2721	Cluster-4389.2721;orf1	0.28239	0.0414437	0.99425	0.49269
Cluster-4389.2811	Cluster-4389.2811	Cluster-4389.2811;orf1	-0.910802	0.0415005	-0.94402	0.30739
Cluster-4389.5792	Cluster-4389.5792	Cluster-4389.5792;orf1	0.981743	0.0415456	1.1802	0.16301
Cluster-21579.0	Cluster-21579.0	Cluster-21579.0;orf1	0.614218	0.0415798	-0.20864	0.79465
Cluster-4389.14752	Cluster-4389.14752	Cluster-4389.14752;orf1	-0.168969	0.0416223	4.0458	0.00047402
Cluster-4389.2697	Cluster-4389.2697	Cluster-4389.2697;orf1	0.148716	0.0417628	1.2494	0.12361
Cluster-14645.0	Cluster-14645.0	Cluster-14645.0;orf1	-0.716577	0.0417868	0.11451	0.9418
Cluster-3282.0	Cluster-3282.0	Cluster-3282.0;	0.405385	0.0418394	0.99312	0.80169
Cluster-3943.0	Cluster-3943.0	Cluster-3943.0;	1.23986	0.0418874	2.9232	0.35731
Cluster-15996.0	Cluster-15996.0	Cluster-15996.0;	-0.880853	0.041892	-2.446	0.071846
Cluster-19554.0	Cluster-19554.0	Cluster-19554.0;orf2	0.502008	0.0419667	0.75214	0.37237
Cluster-19486.0	Cluster-19486.0	Cluster-19486.0;orf1	0.740612	0.0420023	-0.15599	0.8864
Cluster-4389.7609	Cluster-4389.7609	Cluster-4389.7609;orf1	0.222898	0.0420476	0.052292	0.9449
Cluster-20509.0	Cluster-20509.0	Cluster-20509.0;orf1	-0.396006	0.0420611	-1.3808	0.53668
Cluster-18553.0	Cluster-18553.0	Cluster-18553.0;orf1	0.719909	0.0421021	2.1505	0.011672
Cluster-4389.13586	Cluster-4389.13586	Cluster-4389.13586;orf1	0.348293	0.042117	0.45556	0.63295
Cluster-4389.13732	Cluster-4389.13732	Cluster-4389.13732;orf1	0.639463	0.0421286	3.0908	0.046138
Cluster-4389.16082	Cluster-4389.16082	Cluster-4389.16082;orf1	-0.601036	0.0421506	-0.97882	0.43701
Cluster-4389.15910	Cluster-4389.15910	Cluster-4389.15910;	-0.964028	0.0421532	1.9398	0.032652
Cluster-19430.0	Cluster-19430.0	Cluster-19430.0;orf1	-0.276786	0.0422591	1.3118	0.17716
Cluster-15574.0	Cluster-15574.0	Cluster-15574.0;orf1	-0.573747	0.0422854	-1.4002	0.11655
Cluster-18596.0	Cluster-18596.0	Cluster-18596.0;orf1	-0.968114	0.0423012	-12.166	2.66e-13
Cluster-4389.13524	Cluster-4389.13524	Cluster-4389.13524;orf1	1.0798	0.0423374	4.1927	4.44e-06
Cluster-4389.5564	Cluster-4389.5564	Cluster-4389.5564;orf1	1.0743	0.0424076	9.6252	1.42e-11
Cluster-17069.0	Cluster-17069.0	Cluster-17069.0;orf1	1.65538	0.0424086	4.9585	1.1e-07
Cluster-4389.1340	Cluster-4389.1340	Cluster-4389.1340;	1.0374	0.0424919	0.97291	0.49546
Cluster-18249.0	Cluster-18249.0	Cluster-18249.0;orf1	0.47001	0.0424933	1.8648	0.029613
Cluster-20883.0	Cluster-20883.0	Cluster-20883.0;orf1	0.26728	0.0425234	1.0491	0.15158
Cluster-11324.0	Cluster-11324.0	Cluster-11324.0;orf1	0.25748	0.0426111	-3.4564	0.2223
Cluster-4389.6033	Cluster-4389.6033	Cluster-4389.6033;orf1	-0.240582	0.0426798	-0.68635	0.3918
Cluster-5588.0	Cluster-5588.0	Cluster-5588.0;orf1	0.944748	0.0427123	2.0437	0.53035
Cluster-4515.0	Cluster-4515.0	Cluster-4515.0;orf1	-0.409281	0.0427212	3.644	0.11539
Cluster-21933.0	Cluster-21933.0	Cluster-21933.0;orf1	-0.16036	0.0427216	0.43998	0.58482
Cluster-19662.0	Cluster-19662.0	Cluster-19662.0;orf1	0.36526	0.0427322	-0.52221	0.85479
Cluster-4389.5819	Cluster-4389.5819	Cluster-4389.5819;orf1	0.552319	0.0427873	-0.044556	0.97102
Cluster-9841.0	Cluster-9841.0	Cluster-9841.0;orf1	-0.58484	0.0427986	-1.4257	0.57497
Cluster-9798.0	Cluster-9798.0	Cluster-9798.0;orf1	-0.222323	0.0429474	0.35944	0.80701
Cluster-4389.16332	Cluster-4389.16332	Cluster-4389.16332;orf1	-0.644957	0.0429812	-1.049	0.57097
Cluster-4389.11463	Cluster-4389.11463	Cluster-4389.11463;orf1	0.266186	0.0430185	0.38476	0.62806
Cluster-4389.8922	Cluster-4389.8922	Cluster-4389.8922;orf1	-0.671296	0.0430888	-0.80245	0.35084
Cluster-19976.1	Cluster-19976.1	Cluster-19976.1;orf1	0.451968	0.0431006	1.0829	0.19289
Cluster-4389.7307	Cluster-4389.7307	Cluster-4389.7307;orf1	-0.721241	0.0431113	-2.5918	0.025092
Cluster-4389.9903	Cluster-4389.9903	Cluster-4389.9903;orf1	-0.515921	0.0431397	0.5242	0.56681
Cluster-7366.0	Cluster-7366.0	Cluster-7366.0;orf1	3.25055	0.0431887	5.6897	2.09e-06
Cluster-4389.10297	Cluster-4389.10297	Cluster-4389.10297;orf1	-0.422737	0.0432231	-1.3692	0.10271
Cluster-18499.0	Cluster-18499.0	Cluster-18499.0;orf1	-2.0443	0.0432281	-5.0949	5.99e-07
Cluster-4389.16150	Cluster-4389.16150	Cluster-4389.16150;orf1	0.364005	0.0433266	1.6105	0.014218
Cluster-4389.11395	Cluster-4389.11395	Cluster-4389.11395;orf1	0.862225	0.0433442	2.7277	0.0010241
Cluster-1361.3	Cluster-1361.3	Cluster-1361.3;orf1	0.67057	0.0433793	1.9569	0.39007
Cluster-17707.0	Cluster-17707.0	Cluster-17707.0;orf1	0.511651	0.0434045	1.5333	0.038043
Cluster-4389.13107	Cluster-4389.13107	Cluster-4389.13107;orf1	1.02447	0.0434048	2.3465	0.00014988
Cluster-20658.0	Cluster-20658.0	Cluster-20658.0;orf1	-0.318478	0.0434313	-0.068009	0.96163
Cluster-4389.12264	Cluster-4389.12264	Cluster-4389.12264;orf1	0.585853	0.0434665	0.20885	0.7622
Cluster-15302.0	Cluster-15302.0	Cluster-15302.0;orf1	0.699268	0.0435229	4.4987	3.01e-05
Cluster-18296.0	Cluster-18296.0	Cluster-18296.0;orf1	0.910156	0.0436397	1.2277	0.15542
Cluster-4389.12230	Cluster-4389.12230	Cluster-4389.12230;orf1	1.46303	0.0436541	6.938	5.59e-09
Cluster-18072.0	Cluster-18072.0	Cluster-18072.0;orf1	-0.21002	0.0437118	-0.13087	0.86832
Cluster-19024.0	Cluster-19024.0	Cluster-19024.0;orf1	0.869893	0.043717	0.85397	0.35924
Cluster-6701.0	Cluster-6701.0	Cluster-6701.0;orf1	0.510469	0.0437839	5.6346	1.24e-06
Cluster-4389.8942	Cluster-4389.8942	Cluster-4389.8942;	0.478229	0.0438294	-0.41488	0.70944
Cluster-3857.0	Cluster-3857.0	Cluster-3857.0;orf1	0.4955	0.043881	4.8513	0.012042
Cluster-17764.0	Cluster-17764.0	Cluster-17764.0;orf1	-1.26983	0.0439209	-3.5121	2.78e-05
Cluster-14635.0	Cluster-14635.0	Cluster-14635.0;orf1	-0.42029	0.0439522	1.0896	0.39433
Cluster-19371.0	Cluster-19371.0	Cluster-19371.0;orf1	0.305451	0.0439753	0.10522	0.89995
Cluster-4389.13089	Cluster-4389.13089	Cluster-4389.13089;orf1	0.456547	0.0439801	0.55483	0.39307
Cluster-4389.3112	Cluster-4389.3112	Cluster-4389.3112;orf1	-0.507764	0.0440192	-0.85907	0.23734
Cluster-4389.14959	Cluster-4389.14959	Cluster-4389.14959;orf1	0.623353	0.0440585	1.2883	0.076044
Cluster-4389.5125	Cluster-4389.5125	Cluster-4389.5125;orf1	-0.470845	0.044062	-1.8995	0.053808
Cluster-7183.0	Cluster-7183.0	Cluster-7183.0;orf1	0.758928	0.0441007	-0.96237	0.74455
Cluster-4389.15081	Cluster-4389.15081	Cluster-4389.15081;	0.174675	0.0441147	-0.94002	0.68351
Cluster-18737.0	Cluster-18737.0	Cluster-18737.0;orf1	0.785939	0.0441222	1.2843	0.26921
Cluster-20222.1	Cluster-20222.1	Cluster-20222.1;orf1	-0.78405	0.0441267	0.45097	0.90967
Cluster-4389.9825	Cluster-4389.9825	Cluster-4389.9825;orf1	1.20749	0.0441337	2.5132	0.000139
Cluster-4389.6615	Cluster-4389.6615	Cluster-4389.6615;orf1	0.597072	0.0441489	2.6787	0.0042038
Cluster-4389.5364	Cluster-4389.5364	Cluster-4389.5364;	1.13986	0.0441771	2.9917	0.032708
Cluster-21909.0	Cluster-21909.0	Cluster-21909.0;orf1	0.279858	0.0441924	0.76762	0.46462
Cluster-4389.5228	Cluster-4389.5228	Cluster-4389.5228;orf1	0.606681	0.0443334	0.90069	0.3494
Cluster-4389.13967	Cluster-4389.13967	Cluster-4389.13967;orf1	1.17652	0.0443448	-0.9041	0.48036
Cluster-4389.13689	Cluster-4389.13689	Cluster-4389.13689;orf1	0.394416	0.0443778	-0.63689	0.62558
Cluster-19562.0	Cluster-19562.0	Cluster-19562.0;orf1	0.979608	0.0443926	3.3475	3.49e-05
Cluster-4389.1970	Cluster-4389.1970	Cluster-4389.1970;orf1	0.254102	0.0443953	0.96302	0.18951
Cluster-4389.15887	Cluster-4389.15887	Cluster-4389.15887;orf1	0.302267	0.0444533	0.97849	0.31787
Cluster-4389.15695	Cluster-4389.15695	Cluster-4389.15695;orf1	0.338164	0.0444556	0.54017	0.58407
Cluster-16635.0	Cluster-16635.0	Cluster-16635.0;orf1	-0.381582	0.044511	-0.58326	0.61229
Cluster-4389.11969	Cluster-4389.11969	Cluster-4389.11969;orf1	-0.60771	0.0445328	0.094809	0.96081
Cluster-12653.0	Cluster-12653.0	Cluster-12653.0;orf1	0.534465	0.0445783	2.2751	0.15219
Cluster-19192.0	Cluster-19192.0	Cluster-19192.0;orf1	-0.533551	0.0446064	-1.6735	0.019704
Cluster-4389.14761	Cluster-4389.14761	Cluster-4389.14761;	0.248812	0.0446449	-0.38062	0.78368
Cluster-4389.11749	Cluster-4389.11749	Cluster-4389.11749;orf1	-0.4777	0.0446553	-0.15719	0.80942
Cluster-14916.0	Cluster-14916.0	Cluster-14916.0;orf1	-0.526395	0.0448356	-0.51808	0.89588
Cluster-4389.661	Cluster-4389.661	Cluster-4389.661;orf1	0.420786	0.0449008	0.81556	0.47807
Cluster-14217.0	Cluster-14217.0	Cluster-14217.0;orf1	0.259798	0.045091	2.5328	0.021336
Cluster-4389.1851	Cluster-4389.1851	Cluster-4389.1851;orf1	-0.280321	0.0451005	1.3973	0.25062
Cluster-11048.0	Cluster-11048.0	Cluster-11048.0;orf1	0.504796	0.0451265	-0.77111	0.59079
Cluster-18612.0	Cluster-18612.0	Cluster-18612.0;orf1	-0.240073	0.0451471	1.3439	0.13382
Cluster-4389.3579	Cluster-4389.3579	Cluster-4389.3579;orf1	-0.413918	0.0452204	1.7103	0.25874
Cluster-13074.0	Cluster-13074.0	Cluster-13074.0;orf1	0.662264	0.0452345	-3.0955	0.1144
Cluster-9661.0	Cluster-9661.0	Cluster-9661.0;orf1	0.309908	0.0452504	0.64323	0.70773
Cluster-4389.1144	Cluster-4389.1144	Cluster-4389.1144;orf1	0.408391	0.045308	1.5024	0.074272
Cluster-4389.5524	Cluster-4389.5524	Cluster-4389.5524;orf1	1.09659	0.0453782	2.625	0.00019492
Cluster-20741.0	Cluster-20741.0	Cluster-20741.0;orf1	0.66689	0.0453789	0.5528	0.6925
Cluster-13487.0	Cluster-13487.0	Cluster-13487.0;	-1.16738	0.0454006	-5.6385	0.11957
Cluster-4389.11302	Cluster-4389.11302	Cluster-4389.11302;orf1	0.711967	0.0454923	2.4181	0.081552
Cluster-660.0	Cluster-660.0	Cluster-660.0;	1.9374	0.045532	0.57013	0.8858
Cluster-4389.13014	Cluster-4389.13014	Cluster-4389.13014;	-0.725675	0.0455591	-0.78324	0.51337
Cluster-4389.4765	Cluster-4389.4765	Cluster-4389.4765;orf1	-0.421423	0.0455697	1.2338	0.48974
Cluster-4389.1827	Cluster-4389.1827	Cluster-4389.1827;orf1	-0.642262	0.0455873	-1.3283	0.10694
Cluster-19046.0	Cluster-19046.0	Cluster-19046.0;orf1	-0.575283	0.0455901	0.21455	0.8851
Cluster-7807.0	Cluster-7807.0	Cluster-7807.0;orf1	1.76101	0.0456767	3.4124	0.02971
Cluster-4389.10401	Cluster-4389.10401	Cluster-4389.10401;orf1	0.538176	0.0456768	-1.1618	0.057794
Cluster-18052.0	Cluster-18052.0	Cluster-18052.0;orf1	0.476125	0.0456779	0.025711	0.97258
Cluster-4389.9571	Cluster-4389.9571	Cluster-4389.9571;orf1	1.12222	0.0456852	0.75574	0.60937
Cluster-13861.0	Cluster-13861.0	Cluster-13861.0;orf1	-0.338655	0.0458231	-4.0453	0.23042
Cluster-11518.0	Cluster-11518.0	Cluster-11518.0;orf1	-0.499703	0.0458583	0.041768	0.97451
Cluster-6318.0	Cluster-6318.0	Cluster-6318.0;	-0.783504	0.0458683	-2.7635	0.38015
Cluster-4389.1681	Cluster-4389.1681	Cluster-4389.1681;	0.339756	0.045889	3.7097	0.17538
Cluster-4389.1355	Cluster-4389.1355	Cluster-4389.1355;orf1	1.49288	0.0458981	5.702	2.03e-12
Cluster-6785.0	Cluster-6785.0	Cluster-6785.0;orf1	-0.51049	0.0459136	0.36982	0.86465
Cluster-4389.9031	Cluster-4389.9031	Cluster-4389.9031;orf1	1.03634	0.046056	0.62431	NA
Cluster-15419.0	Cluster-15419.0	Cluster-15419.0;orf1	0.612073	0.0460762	-1.0909	0.31169
Cluster-9601.0	Cluster-9601.0	Cluster-9601.0;orf1	-1.83386	0.0460954	-1.5546	0.61999
Cluster-14616.0	Cluster-14616.0	Cluster-14616.0;	0.250305	0.0461553	-4.6768	0.15219
Cluster-4389.11975	Cluster-4389.11975	Cluster-4389.11975;orf2	-0.412173	0.0462346	-1.6618	0.0189
Cluster-6332.0	Cluster-6332.0	Cluster-6332.0;orf1	0.319704	0.0462588	-2.6315	0.12675
Cluster-4389.1680	Cluster-4389.1680	Cluster-4389.1680;orf2	0.308683	0.0462661	1.1205	0.093509
Cluster-6477.0	Cluster-6477.0	Cluster-6477.0;orf1	1.44454	0.0463177	6.3974	7.3e-07
Cluster-20190.0	Cluster-20190.0	Cluster-20190.0;	0.515789	0.0463645	0.59415	0.36898
Cluster-5614.0	Cluster-5614.0	Cluster-5614.0;orf1	0.836371	0.0464347	6.7793	9.83e-06
Cluster-7699.0	Cluster-7699.0	Cluster-7699.0;	-0.272053	0.0465305	1.0028	0.54704
Cluster-14977.0	Cluster-14977.0	Cluster-14977.0;	0.0966874	0.0465569	-0.88623	0.72317
Cluster-10007.0	Cluster-10007.0	Cluster-10007.0;orf1	0.285071	0.0465996	-2.0302	0.61103
Cluster-8850.0	Cluster-8850.0	Cluster-8850.0;orf1	-0.604457	0.0466291	-3.3273	0.36345
Cluster-16548.0	Cluster-16548.0	Cluster-16548.0;orf1	0.263897	0.046651	0.75468	0.36909
Cluster-4389.2291	Cluster-4389.2291	Cluster-4389.2291;orf1	1.19799	0.0466691	4.501	0.0054215
Cluster-8617.0	Cluster-8617.0	Cluster-8617.0;orf1	-0.862074	0.0467265	-2.6413	0.45541
Cluster-18443.0	Cluster-18443.0	Cluster-18443.0;orf1	0.169539	0.0467466	0.09825	0.89728
Cluster-18273.0	Cluster-18273.0	Cluster-18273.0;orf1	-0.51179	0.0467493	-1.8381	0.068309
Cluster-21754.0	Cluster-21754.0	Cluster-21754.0;orf1	-0.696522	0.0467876	-2.3467	0.0050227
Cluster-15253.0	Cluster-15253.0	Cluster-15253.0;orf1	-0.640268	0.0467882	-1.3568	0.3378
Cluster-4389.2891	Cluster-4389.2891	Cluster-4389.2891;orf1	0.220041	0.0467894	1.2943	0.061821
Cluster-18156.0	Cluster-18156.0	Cluster-18156.0;orf1	0.3106	0.0467956	-0.85887	0.26822
Cluster-14863.0	Cluster-14863.0	Cluster-14863.0;	0.597305	0.0469049	-2.6091	0.41905
Cluster-4389.16924	Cluster-4389.16924	Cluster-4389.16924;orf1	1.4547	0.0469138	5.0958	0.0073435
Cluster-4389.11206	Cluster-4389.11206	Cluster-4389.11206;orf1	-0.262612	0.0469582	1.2838	0.34958
Cluster-4389.6481	Cluster-4389.6481	Cluster-4389.6481;orf1	0.660432	0.0470085	5.0281	0.00015663
Cluster-4389.9879	Cluster-4389.9879	Cluster-4389.9879;orf1	-0.718786	0.0470138	-2.2149	0.26281
Cluster-16711.0	Cluster-16711.0	Cluster-16711.0;orf1	-0.233515	0.0470386	-0.4818	0.63889
Cluster-7808.0	Cluster-7808.0	Cluster-7808.0;orf1	0.573574	0.0470735	2.3623	0.060875
Cluster-15974.0	Cluster-15974.0	Cluster-15974.0;orf1	0.21062	0.0470962	0.356	0.65006
Cluster-15752.0	Cluster-15752.0	Cluster-15752.0;orf1	0.388659	0.0471943	-0.2455	0.71367
Cluster-19608.0	Cluster-19608.0	Cluster-19608.0;orf1	-1.90722	0.0472049	-2.8593	0.0072129
Cluster-10537.0	Cluster-10537.0	Cluster-10537.0;	-0.9141	0.0472617	-6.3919	0.038635
Cluster-12935.0	Cluster-12935.0	Cluster-12935.0;orf1	0.208467	0.0473607	-0.61532	0.71426
Cluster-4389.7355	Cluster-4389.7355	Cluster-4389.7355;orf1	0.286263	0.0473939	0.41611	0.64913
Cluster-4389.12144	Cluster-4389.12144	Cluster-4389.12144;orf1	1.30183	0.0474298	6.7557	1.4e-12
Cluster-4389.11555	Cluster-4389.11555	Cluster-4389.11555;orf1	0.300282	0.0474641	0.37372	0.72498
Cluster-4389.6619	Cluster-4389.6619	Cluster-4389.6619;orf1	0.294512	0.0474796	0.86385	0.20763
Cluster-11700.0	Cluster-11700.0	Cluster-11700.0;orf1	0.505118	0.0475047	3.0422	0.0025359
Cluster-13225.2	Cluster-13225.2	Cluster-13225.2;orf1	0.239208	0.047563	-1.4353	0.71769
Cluster-11330.0	Cluster-11330.0	Cluster-11330.0;orf1	0.938087	0.0475659	3.3168	0.002785
Cluster-4389.3643	Cluster-4389.3643	Cluster-4389.3643;orf1	0.531457	0.0476062	1.0987	0.2222
Cluster-4389.14221	Cluster-4389.14221	Cluster-4389.14221;	-0.379934	0.0477403	-0.89912	0.81411
Cluster-19247.0	Cluster-19247.0	Cluster-19247.0;orf1	-0.175733	0.0477784	0.23523	0.84075
Cluster-4389.3123	Cluster-4389.3123	Cluster-4389.3123;orf1	-0.551202	0.0478387	-5.2081	3.18e-09
Cluster-4389.1250	Cluster-4389.1250	Cluster-4389.1250;orf1	0.682613	0.0478873	1.828	0.029282
Cluster-4389.11945	Cluster-4389.11945	Cluster-4389.11945;orf1	0.759874	0.0479052	3.8869	5.85e-08
Cluster-17711.0	Cluster-17711.0	Cluster-17711.0;orf1	-0.332899	0.0479287	0.11415	0.87488
Cluster-4389.11520	Cluster-4389.11520	Cluster-4389.11520;orf1	-0.235028	0.0479489	-1.1031	0.11568
Cluster-21436.0	Cluster-21436.0	Cluster-21436.0;orf1	1.06946	0.0479715	3.861	1.37e-05
Cluster-4389.2631	Cluster-4389.2631	Cluster-4389.2631;orf1	0.301765	0.0480334	-0.02635	0.96474
Cluster-4389.6263	Cluster-4389.6263	Cluster-4389.6263;orf1	0.571969	0.0480336	-0.84739	0.23601
Cluster-4389.16884	Cluster-4389.16884	Cluster-4389.16884;orf1	1.84232	0.0480396	4.5773	2.38e-10
Cluster-17029.0	Cluster-17029.0	Cluster-17029.0;orf1	0.344581	0.0480924	0.95276	0.31493
Cluster-4389.6650	Cluster-4389.6650	Cluster-4389.6650;orf1	0.995822	0.0481229	1.8247	0.0038573
Cluster-15857.0	Cluster-15857.0	Cluster-15857.0;	0.920525	0.0484085	-2.0416	0.21839
Cluster-15819.0	Cluster-15819.0	Cluster-15819.0;orf1	-1.03134	0.0484574	-2.0972	0.10949
Cluster-12035.0	Cluster-12035.0	Cluster-12035.0;orf1	0.939644	0.0484988	-0.26632	0.93959
Cluster-323.0	Cluster-323.0	Cluster-323.0;orf1	-0.845309	0.0485086	0.97021	0.80621
Cluster-4389.13667	Cluster-4389.13667	Cluster-4389.13667;orf1	0.756568	0.0485341	1.9879	0.099773
Cluster-4389.5811	Cluster-4389.5811	Cluster-4389.5811;orf1	1.7433	0.0485399	10.443	5.87e-13
Cluster-14582.0	Cluster-14582.0	Cluster-14582.0;orf1	0.342106	0.0486003	0.51743	0.81887
Cluster-4389.3407	Cluster-4389.3407	Cluster-4389.3407;orf1	0.385646	0.0486257	0.77045	0.2986
Cluster-4389.3036	Cluster-4389.3036	Cluster-4389.3036;orf1	-0.0638494	0.048648	-0.55615	0.47148
Cluster-4389.12396	Cluster-4389.12396	Cluster-4389.12396;orf1	-0.336053	0.0486604	-3.863	0.022659
Cluster-4389.2818	Cluster-4389.2818	Cluster-4389.2818;orf1	0.566864	0.0486805	0.94003	0.16315
Cluster-4389.11670	Cluster-4389.11670	Cluster-4389.11670;	0.517028	0.048697	1.4168	0.71931
Cluster-4389.15335	Cluster-4389.15335	Cluster-4389.15335;orf1	-0.287038	0.0487635	0.59936	0.46135
Cluster-4389.6220	Cluster-4389.6220	Cluster-4389.6220;orf1	0.977729	0.0487918	5.6176	9.42e-10
Cluster-4389.245	Cluster-4389.245	Cluster-4389.245;orf1	0.328832	0.0487965	0.416	0.80279
Cluster-4389.3791	Cluster-4389.3791	Cluster-4389.3791;orf1	1.31131	0.0489801	4.1336	8.86e-05
Cluster-4389.13779	Cluster-4389.13779	Cluster-4389.13779;orf1	-0.146529	0.0490076	0.83152	0.18105
Cluster-8312.0	Cluster-8312.0	Cluster-8312.0;orf2	0.40791	0.0490483	-1.28	0.62134
Cluster-17406.0	Cluster-17406.0	Cluster-17406.0;orf1	-0.279672	0.0491997	-0.74614	0.52995
Cluster-11774.0	Cluster-11774.0	Cluster-11774.0;	-0.402314	0.0492151	-0.18978	0.95098
Cluster-5987.0	Cluster-5987.0	Cluster-5987.0;orf1	0.39107	0.0492719	-2.5949	0.31511
Cluster-3348.0	Cluster-3348.0	Cluster-3348.0;orf1	0.46438	0.0493115	1.9824	0.61404
Cluster-17408.0	Cluster-17408.0	Cluster-17408.0;orf1	-0.803905	0.0495515	-0.90398	0.42481
Cluster-4389.14242	Cluster-4389.14242	Cluster-4389.14242;orf1	0.79318	0.0495977	3.1254	0.00089275
Cluster-16579.0	Cluster-16579.0	Cluster-16579.0;orf1	0.343648	0.0498092	-0.64161	0.61398
Cluster-14761.0	Cluster-14761.0	Cluster-14761.0;orf1	0.263393	0.049847	-0.65275	0.73889
Cluster-4389.15394	Cluster-4389.15394	Cluster-4389.15394;orf1	-0.277198	0.0499281	-2.4489	0.026044
Cluster-4389.14001	Cluster-4389.14001	Cluster-4389.14001;orf1	1.36788	0.0500078	8.3585	4.47e-08
Cluster-4389.8534	Cluster-4389.8534	Cluster-4389.8534;orf1	1.01911	0.0500377	2.2248	0.0005348
Cluster-7802.1	Cluster-7802.1	Cluster-7802.1;	-0.158985	0.0500778	-1.123	0.77648
Cluster-8977.0	Cluster-8977.0	Cluster-8977.0;orf1	0.942985	0.050111	-2.7011	0.1389
Cluster-4389.11904	Cluster-4389.11904	Cluster-4389.11904;orf1	0.953881	0.0501926	6.1489	0.00017271
Cluster-7502.1	Cluster-7502.1	Cluster-7502.1;orf1	0.895851	0.0502588	0.68111	0.86362
Cluster-4389.10226	Cluster-4389.10226	Cluster-4389.10226;orf1	0.31073	0.0503594	1.6234	0.05785
Cluster-4389.4397	Cluster-4389.4397	Cluster-4389.4397;orf1	0.709044	0.0504651	9.5238	1.94e-11
Cluster-7474.0	Cluster-7474.0	Cluster-7474.0;orf1	1.82229	0.0506273	3.5676	0.00032793
Cluster-4389.16432	Cluster-4389.16432	Cluster-4389.16432;orf1	0.555406	0.0506746	0.5296	0.58725
Cluster-4389.15477	Cluster-4389.15477	Cluster-4389.15477;orf1	0.284306	0.0506947	0.68147	0.41946
Cluster-4389.2418	Cluster-4389.2418	Cluster-4389.2418;orf1	0.709022	0.0507003	1.8343	0.0070065
Cluster-4389.5336	Cluster-4389.5336	Cluster-4389.5336;orf1	0.467752	0.0507594	0.28939	0.82199
Cluster-15153.0	Cluster-15153.0	Cluster-15153.0;orf1	0.272938	0.0507735	2.3045	0.029711
Cluster-4719.0	Cluster-4719.0	Cluster-4719.0;	1.30377	0.0507882	3.1237	0.30587
Cluster-21114.0	Cluster-21114.0	Cluster-21114.0;orf1	-0.447109	0.0509349	-0.069128	0.94187
Cluster-4389.12436	Cluster-4389.12436	Cluster-4389.12436;orf1	0.695131	0.0509566	2.9338	2.52e-05
Cluster-4389.9494	Cluster-4389.9494	Cluster-4389.9494;orf1	0.847022	0.0509923	3.8928	1.04e-06
Cluster-4389.3837	Cluster-4389.3837	Cluster-4389.3837;orf1	0.516796	0.0509937	0.063067	0.94268
Cluster-18131.0	Cluster-18131.0	Cluster-18131.0;orf1	-0.370307	0.0510862	-2.6557	0.0019337
Cluster-4389.4285	Cluster-4389.4285	Cluster-4389.4285;orf1	1.66302	0.0511803	2.1726	0.00034865
Cluster-4389.14783	Cluster-4389.14783	Cluster-4389.14783;orf1	0.42781	0.0512777	1.1681	0.4159
Cluster-4389.5451	Cluster-4389.5451	Cluster-4389.5451;orf1	-0.287965	0.0513501	0.50211	0.50312
Cluster-4389.1162	Cluster-4389.1162	Cluster-4389.1162;orf1	-0.967092	0.05139	-0.90076	0.3835
Cluster-4389.12759	Cluster-4389.12759	Cluster-4389.12759;orf1	0.271629	0.0514086	0.095817	0.90443
Cluster-20437.0	Cluster-20437.0	Cluster-20437.0;orf1	-0.446228	0.0514142	-0.22282	0.80112
Cluster-4389.3663	Cluster-4389.3663	Cluster-4389.3663;orf1	0.734416	0.051419	1.2429	0.21127
Cluster-21102.0	Cluster-21102.0	Cluster-21102.0;orf1	0.402134	0.0514246	1.0955	0.29437
Cluster-4389.975	Cluster-4389.975	Cluster-4389.975;orf1	-0.354685	0.0514371	-0.16218	0.84287
Cluster-21271.0	Cluster-21271.0	Cluster-21271.0;orf1	0.682155	0.0515695	0.59943	0.60108
Cluster-4389.8057	Cluster-4389.8057	Cluster-4389.8057;orf1	1.40132	0.0516266	1.5216	0.062885
Cluster-4389.7963	Cluster-4389.7963	Cluster-4389.7963;orf1	-0.549075	0.0517477	0.44513	0.46953
Cluster-4389.6120	Cluster-4389.6120	Cluster-4389.6120;orf1	-0.501562	0.0517973	-0.36616	0.7592
Cluster-19178.0	Cluster-19178.0	Cluster-19178.0;orf1	1.20359	0.0520456	2.5724	0.01371
Cluster-4389.7606	Cluster-4389.7606	Cluster-4389.7606;orf1	0.740197	0.0520733	0.56842	0.3624
Cluster-6781.0	Cluster-6781.0	Cluster-6781.0;orf1	-0.300923	0.052088	-0.55254	0.8379
Cluster-4389.16712	Cluster-4389.16712	Cluster-4389.16712;orf1	0.706294	0.0520983	1.9815	0.03752
Cluster-1851.0	Cluster-1851.0	Cluster-1851.0;	-0.398331	0.0521879	1.7851	0.65004
Cluster-7534.0	Cluster-7534.0	Cluster-7534.0;orf1	-0.401098	0.0521947	-2.7856	0.44066
Cluster-12716.0	Cluster-12716.0	Cluster-12716.0;	0.401042	0.0523784	0.57866	0.85458
Cluster-4389.4798	Cluster-4389.4798	Cluster-4389.4798;orf1	0.861923	0.0523946	3.3364	0.0025805
Cluster-18501.0	Cluster-18501.0	Cluster-18501.0;	-0.877771	0.0524049	-6.4378	0.013717
Cluster-4389.3446	Cluster-4389.3446	Cluster-4389.3446;orf1	1.2115	0.0524673	0.33329	0.71687
Cluster-4389.10757	Cluster-4389.10757	Cluster-4389.10757;orf2	0.425641	0.0524675	-1.8293	0.071474
Cluster-8911.0	Cluster-8911.0	Cluster-8911.0;orf1	0.406479	0.0525091	-0.61423	0.83403
Cluster-5787.0	Cluster-5787.0	Cluster-5787.0;orf1	-1.0133	0.0525205	2.411	0.22956
Cluster-4389.15470	Cluster-4389.15470	Cluster-4389.15470;orf1	-0.321532	0.0525807	-2.1485	0.076065
Cluster-17391.0	Cluster-17391.0	Cluster-17391.0;orf1	-0.60308	0.0525878	0.20784	0.82658
Cluster-13116.0	Cluster-13116.0	Cluster-13116.0;orf1	0.425714	0.0525943	3.1435	0.0039011
Cluster-6702.0	Cluster-6702.0	Cluster-6702.0;orf1	0.963701	0.0526456	-0.63156	0.70918
Cluster-4389.5845	Cluster-4389.5845	Cluster-4389.5845;orf1	-0.570946	0.0526742	-0.24185	0.73407
Cluster-4389.12894	Cluster-4389.12894	Cluster-4389.12894;orf2	0.639612	0.0528324	1.1716	0.10378
Cluster-4389.11986	Cluster-4389.11986	Cluster-4389.11986;orf1	0.878466	0.0528599	4.5491	1.58e-06
Cluster-19025.0	Cluster-19025.0	Cluster-19025.0;orf1	1.15833	0.0530152	2.7629	0.00069629
Cluster-22102.0	Cluster-22102.0	Cluster-22102.0;orf1	-0.534328	0.0530341	-1.0408	0.46197
Cluster-4389.90	Cluster-4389.90	Cluster-4389.90;orf1	-0.352028	0.0530593	1.185	0.53139
Cluster-4389.9835	Cluster-4389.9835	Cluster-4389.9835;orf2	0.503359	0.0531242	0.49482	0.49113
Cluster-16781.0	Cluster-16781.0	Cluster-16781.0;orf1	-0.413294	0.0531923	0.49413	0.74986
Cluster-21592.0	Cluster-21592.0	Cluster-21592.0;	-0.565404	0.0532992	-4.2543	0.036971
Cluster-4389.2297	Cluster-4389.2297	Cluster-4389.2297;	0.27576	0.0533092	0.44522	0.57067
Cluster-4389.11764	Cluster-4389.11764	Cluster-4389.11764;orf2	0.214687	0.0533519	-0.33808	0.68003
Cluster-10531.0	Cluster-10531.0	Cluster-10531.0;	0.840158	0.0533801	3.1427	0.2251
Cluster-14807.0	Cluster-14807.0	Cluster-14807.0;orf1	2.307	0.0533833	-4.5112	0.1829
Cluster-4389.5204	Cluster-4389.5204	Cluster-4389.5204;orf1	-0.79822	0.0534153	-0.9407	0.48255
Cluster-15938.0	Cluster-15938.0	Cluster-15938.0;orf1	0.460698	0.0534172	2.161	0.0086093
Cluster-4389.3804	Cluster-4389.3804	Cluster-4389.3804;orf1	1.307	0.053468	7.4293	1.41e-16
Cluster-4389.729	Cluster-4389.729	Cluster-4389.729;orf1	1.41981	0.0534815	2.7685	0.0003988
Cluster-4572.0	Cluster-4572.0	Cluster-4572.0;	-0.574056	0.0535289	3.1902	0.22483
Cluster-4389.12938	Cluster-4389.12938	Cluster-4389.12938;orf1	0.252695	0.0535479	0.8829	0.40141
Cluster-17359.0	Cluster-17359.0	Cluster-17359.0;orf1	-0.734231	0.053635	-1.7559	0.026634
Cluster-17315.0	Cluster-17315.0	Cluster-17315.0;orf1	-1.48016	0.0536891	-3.6938	0.0020027
Cluster-4389.976	Cluster-4389.976	Cluster-4389.976;orf1	-0.321089	0.0536988	0.2598	0.84073
Cluster-4389.7961	Cluster-4389.7961	Cluster-4389.7961;orf1	0.55059	0.0537424	0.82474	0.33874
Cluster-2411.1	Cluster-2411.1	Cluster-2411.1;	0.765079	0.0538659	3.5192	0.15674
Cluster-4389.7619	Cluster-4389.7619	Cluster-4389.7619;orf1	0.22541	0.053924	1.171	0.12653
Cluster-18893.0	Cluster-18893.0	Cluster-18893.0;orf1	1.54943	0.0539412	1.1278	0.22117
Cluster-21341.0	Cluster-21341.0	Cluster-21341.0;orf1	0.281731	0.0540758	-1.4393	0.44085
Cluster-17042.0	Cluster-17042.0	Cluster-17042.0;orf1	-0.590702	0.054088	-0.09776	0.91834
Cluster-6355.0	Cluster-6355.0	Cluster-6355.0;orf1	-0.704858	0.0542813	-1.7966	0.65187
Cluster-4389.355	Cluster-4389.355	Cluster-4389.355;orf1	0.19463	0.054291	0.77147	0.49783
Cluster-4389.10063	Cluster-4389.10063	Cluster-4389.10063;orf1	-0.333272	0.0543799	-0.12053	0.90774
Cluster-18380.0	Cluster-18380.0	Cluster-18380.0;orf1	-0.330401	0.0543853	-1.0793	0.13022
Cluster-9937.1	Cluster-9937.1	Cluster-9937.1;orf1	-0.588768	0.0543863	-6.1182	0.0049902
Cluster-4389.10762	Cluster-4389.10762	Cluster-4389.10762;orf1	0.454066	0.0544477	2.1958	0.085921
Cluster-18486.0	Cluster-18486.0	Cluster-18486.0;orf1	0.22474	0.0544914	-0.63548	0.42497
Cluster-4389.16202	Cluster-4389.16202	Cluster-4389.16202;orf1	-0.35765	0.0544919	0.52831	0.75702
Cluster-19664.0	Cluster-19664.0	Cluster-19664.0;orf1	1.45497	0.0545105	0.57222	0.35978
Cluster-13155.0	Cluster-13155.0	Cluster-13155.0;orf1	-0.752694	0.0545493	-2.4037	0.34339
Cluster-19245.0	Cluster-19245.0	Cluster-19245.0;	-1.13054	0.0545956	-3.2922	0.26099
Cluster-18269.0	Cluster-18269.0	Cluster-18269.0;orf1	0.189746	0.0546385	2.7286	0.41582
Cluster-20709.0	Cluster-20709.0	Cluster-20709.0;orf1	-0.341975	0.054719	-3.5578	0.030493
Cluster-4389.6192	Cluster-4389.6192	Cluster-4389.6192;orf1	0.544258	0.0547496	6.3137	4.11e-11
Cluster-13268.0	Cluster-13268.0	Cluster-13268.0;	-1.0694	0.0547736	-3.1808	0.33423
Cluster-4389.4520	Cluster-4389.4520	Cluster-4389.4520;orf1	-1.08372	0.0548253	-0.63796	0.47423
Cluster-4389.3869	Cluster-4389.3869	Cluster-4389.3869;orf1	0.29007	0.0548293	0.035458	0.95741
Cluster-20356.0	Cluster-20356.0	Cluster-20356.0;orf1	0.212625	0.0548901	-0.7975	0.32833
Cluster-7772.0	Cluster-7772.0	Cluster-7772.0;	-0.911107	0.0550109	-2.5538	0.25675
Cluster-4389.14218	Cluster-4389.14218	Cluster-4389.14218;	0.562242	0.0550595	0.77753	0.61482
Cluster-12349.0	Cluster-12349.0	Cluster-12349.0;orf1	0.251726	0.055069	-0.53688	0.82349
Cluster-4389.1390	Cluster-4389.1390	Cluster-4389.1390;orf1	0.827763	0.0551234	0.77612	0.37106
Cluster-18231.0	Cluster-18231.0	Cluster-18231.0;orf1	-0.215643	0.0551273	-0.31057	0.74842
Cluster-11321.0	Cluster-11321.0	Cluster-11321.0;	-0.512189	0.0551298	5.1903	0.0022524
Cluster-19573.0	Cluster-19573.0	Cluster-19573.0;	-0.436368	0.0552094	0.57999	0.88383
Cluster-4389.3188	Cluster-4389.3188	Cluster-4389.3188;	0.390132	0.0553462	0.18009	0.91406
Cluster-4389.10027	Cluster-4389.10027	Cluster-4389.10027;orf1	-1.17336	0.0553477	-3.4558	0.012707
Cluster-17784.0	Cluster-17784.0	Cluster-17784.0;orf1	-0.734161	0.0553541	-0.26938	0.74726
Cluster-13866.0	Cluster-13866.0	Cluster-13866.0;	-0.456229	0.0553763	0.049555	0.96738
Cluster-12524.0	Cluster-12524.0	Cluster-12524.0;orf1	1.5873	0.0553861	0.29894	0.89863
Cluster-4389.11769	Cluster-4389.11769	Cluster-4389.11769;orf1	0.651523	0.0553961	3.8176	0.00016572
Cluster-19463.0	Cluster-19463.0	Cluster-19463.0;orf1	1.37296	0.0554126	1.5805	0.12012
Cluster-18627.0	Cluster-18627.0	Cluster-18627.0;orf1	0.611158	0.0554749	1.5336	0.14094
Cluster-6891.0	Cluster-6891.0	Cluster-6891.0;	0.829319	0.0555607	0.9412	0.64167
Cluster-4389.16427	Cluster-4389.16427	Cluster-4389.16427;orf1	-0.221557	0.0555634	0.077079	0.92146
Cluster-4389.12171	Cluster-4389.12171	Cluster-4389.12171;	0.212606	0.055564	1.2755	0.19163
Cluster-4389.14979	Cluster-4389.14979	Cluster-4389.14979;orf1	0.23939	0.0555783	-0.45624	0.62265
Cluster-4389.2628	Cluster-4389.2628	Cluster-4389.2628;orf1	0.417097	0.055592	-0.77302	0.52719
Cluster-7678.0	Cluster-7678.0	Cluster-7678.0;	0.460659	0.0556136	1.2525	0.59557
Cluster-14889.0	Cluster-14889.0	Cluster-14889.0;orf1	-0.493696	0.0557378	2.5702	0.45161
Cluster-4389.1735	Cluster-4389.1735	Cluster-4389.1735;orf1	0.369565	0.0557478	1.1094	0.13908
Cluster-4389.13138	Cluster-4389.13138	Cluster-4389.13138;orf1	0.642941	0.0557702	2.2058	0.56149
Cluster-4389.17062	Cluster-4389.17062	Cluster-4389.17062;orf1	0.330184	0.0558468	-0.66782	0.53415
Cluster-16181.0	Cluster-16181.0	Cluster-16181.0;orf1	-0.767241	0.055937	-1.154	0.10226
Cluster-10895.0	Cluster-10895.0	Cluster-10895.0;	-0.753765	0.0559749	-1.21	0.69581
Cluster-4389.12484	Cluster-4389.12484	Cluster-4389.12484;orf1	-0.260666	0.0559813	0.42861	0.7369
Cluster-7497.0	Cluster-7497.0	Cluster-7497.0;	0.420616	0.0559954	-1.2841	0.74603
Cluster-17619.0	Cluster-17619.0	Cluster-17619.0;orf1	-0.28304	0.0560125	-0.24208	0.7559
Cluster-15977.0	Cluster-15977.0	Cluster-15977.0;orf1	-0.840938	0.0560798	-0.59182	0.6955
Cluster-4389.12776	Cluster-4389.12776	Cluster-4389.12776;orf1	0.528837	0.0561058	1.6676	0.0063053
Cluster-4389.12238	Cluster-4389.12238	Cluster-4389.12238;orf1	0.599324	0.0561708	0.26971	0.70811
Cluster-4389.5628	Cluster-4389.5628	Cluster-4389.5628;orf1	0.583346	0.0562712	1.1066	0.15105
Cluster-4389.10753	Cluster-4389.10753	Cluster-4389.10753;orf1	-0.570369	0.0562903	1.8808	0.0018701
Cluster-4389.93	Cluster-4389.93	Cluster-4389.93;	0.767088	0.0563188	7.2044	4.29e-06
Cluster-4389.12955	Cluster-4389.12955	Cluster-4389.12955;orf1	1.06239	0.0563542	1.4217	0.1184
Cluster-4389.2619	Cluster-4389.2619	Cluster-4389.2619;orf1	0.874392	0.056384	1.6365	0.05818
Cluster-4389.4540	Cluster-4389.4540	Cluster-4389.4540;orf1	1.3912	0.0563882	5.5429	0.0010292
Cluster-4389.9896	Cluster-4389.9896	Cluster-4389.9896;orf1	0.423272	0.0564522	-1.1253	0.18923
Cluster-4389.12360	Cluster-4389.12360	Cluster-4389.12360;orf2	1.44978	0.056622	6.8845	4.48e-20
Cluster-21557.0	Cluster-21557.0	Cluster-21557.0;orf1	-0.277854	0.0566502	0.093606	0.93619
Cluster-4389.11213	Cluster-4389.11213	Cluster-4389.11213;orf1	-0.224435	0.0567266	0.98499	0.16387
Cluster-4389.5638	Cluster-4389.5638	Cluster-4389.5638;orf1	0.229519	0.0569398	1.0228	0.32947
Cluster-20203.0	Cluster-20203.0	Cluster-20203.0;	-1.06294	0.0569995	-0.91457	0.39536
Cluster-16740.1	Cluster-16740.1	Cluster-16740.1;orf1	-0.699961	0.0570441	-4.6493	0.079653
Cluster-4389.4735	Cluster-4389.4735	Cluster-4389.4735;orf1	0.831322	0.0571588	1.519	0.037951
Cluster-8187.0	Cluster-8187.0	Cluster-8187.0;orf1	0.996096	0.0571932	2.1408	0.14439
Cluster-20131.1	Cluster-20131.1	Cluster-20131.1;orf1	-0.175862	0.0572253	-1.2626	0.28447
Cluster-8615.0	Cluster-8615.0	Cluster-8615.0;	0.369626	0.0572416	2.2431	0.46949
Cluster-3691.0	Cluster-3691.0	Cluster-3691.0;	1.54666	0.0572611	2.9478	0.28501
Cluster-4389.12508	Cluster-4389.12508	Cluster-4389.12508;orf1	0.192793	0.0572702	-1.2324	0.20385
Cluster-4389.13904	Cluster-4389.13904	Cluster-4389.13904;orf1	-0.325732	0.0572849	3.4344	1.24e-05
Cluster-4389.5626	Cluster-4389.5626	Cluster-4389.5626;orf1	1.83849	0.0573296	4.0078	7.62e-09
Cluster-4389.16584	Cluster-4389.16584	Cluster-4389.16584;orf1	1.01195	0.0573903	1.9268	0.27169
Cluster-4389.262	Cluster-4389.262	Cluster-4389.262;orf1	-0.167392	0.0574247	0.19868	0.82479
Cluster-4389.15662	Cluster-4389.15662	Cluster-4389.15662;orf1	-0.26052	0.0574435	0.97307	0.18162
Cluster-4389.8554	Cluster-4389.8554	Cluster-4389.8554;orf1	-0.678541	0.0575755	-3.37	0.00013819
Cluster-20093.0	Cluster-20093.0	Cluster-20093.0;orf1	0.315131	0.0576199	0.85356	0.28645
Cluster-5621.0	Cluster-5621.0	Cluster-5621.0;orf1	-0.63985	0.057775	2.2617	0.53734
Cluster-4389.11909	Cluster-4389.11909	Cluster-4389.11909;orf1	-0.110446	0.0578018	0.12688	0.87894
Cluster-12576.0	Cluster-12576.0	Cluster-12576.0;orf1	0.567102	0.0578194	4.8399	1.27e-05
Cluster-16257.0	Cluster-16257.0	Cluster-16257.0;orf2	0.279433	0.0579084	1.1067	0.20122
Cluster-18295.0	Cluster-18295.0	Cluster-18295.0;orf1	-0.481157	0.0579457	0.029592	0.96075
Cluster-15688.0	Cluster-15688.0	Cluster-15688.0;orf1	-0.357029	0.0579503	-0.20789	0.81366
Cluster-4389.1352	Cluster-4389.1352	Cluster-4389.1352;orf1	-0.537027	0.0579965	-3.0414	3.49e-06
Cluster-19074.0	Cluster-19074.0	Cluster-19074.0;orf1	0.284524	0.0579971	1.6636	0.093575
Cluster-4389.12340	Cluster-4389.12340	Cluster-4389.12340;orf1	-0.313882	0.0581286	-0.0099113	0.98906
Cluster-4389.10045	Cluster-4389.10045	Cluster-4389.10045;orf1	0.918038	0.0581291	4.6671	7.37e-10
Cluster-4389.14784	Cluster-4389.14784	Cluster-4389.14784;orf1	-0.358807	0.0582039	4.7631	0.01064
Cluster-4389.11818	Cluster-4389.11818	Cluster-4389.11818;orf1	0.964158	0.0583093	3.9598	3.99e-05
Cluster-18022.0	Cluster-18022.0	Cluster-18022.0;orf1	-0.448721	0.0583285	0.10747	0.91167
Cluster-4389.4225	Cluster-4389.4225	Cluster-4389.4225;orf1	-0.651182	0.0583895	0.8223	0.54825
Cluster-16316.0	Cluster-16316.0	Cluster-16316.0;orf1	0.401356	0.0586191	1.9925	0.042295
Cluster-4181.0	Cluster-4181.0	Cluster-4181.0;orf1	0.494315	0.0586511	1.7213	0.66186
Cluster-17250.0	Cluster-17250.0	Cluster-17250.0;orf1	1.47908	0.0587941	1.4744	0.2174
Cluster-4389.12393	Cluster-4389.12393	Cluster-4389.12393;orf1	0.559809	0.0588591	0.12945	0.89723
Cluster-4389.13401	Cluster-4389.13401	Cluster-4389.13401;orf1	1.70673	0.0588687	4.0635	4.76e-05
Cluster-4154.0	Cluster-4154.0	Cluster-4154.0;	-1.42883	0.058889	2.3924	0.50559
Cluster-4389.604	Cluster-4389.604	Cluster-4389.604;orf1	0.539782	0.0589058	0.10653	0.89715
Cluster-19920.0	Cluster-19920.0	Cluster-19920.0;orf1	0.611951	0.0589079	2.1051	0.087121
Cluster-4389.1608	Cluster-4389.1608	Cluster-4389.1608;orf1	-0.214313	0.0589238	1.8353	0.095646
Cluster-10594.0	Cluster-10594.0	Cluster-10594.0;orf1	0.400891	0.0589324	1.714	0.66322
Cluster-12030.2	Cluster-12030.2	Cluster-12030.2;orf1	0.584021	0.0589676	-2.6493	0.36255
Cluster-4389.15080	Cluster-4389.15080	Cluster-4389.15080;orf1	0.379376	0.0590116	0.88429	0.27367
Cluster-4359.0	Cluster-4359.0	Cluster-4359.0;orf1	1.38066	0.0590288	7.3761	8.3e-07
Cluster-4389.1268	Cluster-4389.1268	Cluster-4389.1268;orf1	0.307573	0.0590633	-0.79846	0.36209
Cluster-4389.12602	Cluster-4389.12602	Cluster-4389.12602;orf1	0.28044	0.0590728	-0.56343	0.35892
Cluster-4389.12896	Cluster-4389.12896	Cluster-4389.12896;orf1	0.356035	0.0590747	-0.74505	0.39805
Cluster-17895.0	Cluster-17895.0	Cluster-17895.0;orf1	-0.226063	0.0591588	0.27837	0.67269
Cluster-19399.0	Cluster-19399.0	Cluster-19399.0;orf1	-0.641324	0.0591949	-0.53798	0.65245
Cluster-4389.8608	Cluster-4389.8608	Cluster-4389.8608;orf1	-0.680986	0.0592076	-3.207	0.021607
Cluster-4389.11310	Cluster-4389.11310	Cluster-4389.11310;orf1	1.63915	0.0593046	11.862	2.64e-17
Cluster-4389.2191	Cluster-4389.2191	Cluster-4389.2191;	-0.338089	0.0593653	-0.99484	0.32154
Cluster-20805.0	Cluster-20805.0	Cluster-20805.0;orf1	0.423079	0.0594286	1.263	0.18477
Cluster-18427.0	Cluster-18427.0	Cluster-18427.0;orf1	-0.537151	0.0594689	-0.63403	0.67011
Cluster-4389.4597	Cluster-4389.4597	Cluster-4389.4597;	1.3064	0.0594898	0.85779	0.55982
Cluster-4389.14006	Cluster-4389.14006	Cluster-4389.14006;orf1	0.255359	0.0595976	1.1902	0.093249
Cluster-4389.10896	Cluster-4389.10896	Cluster-4389.10896;orf1	0.222162	0.0597187	0.29434	0.66826
Cluster-4389.15360	Cluster-4389.15360	Cluster-4389.15360;orf1	-0.314316	0.0597226	-0.38615	0.56329
Cluster-4389.3295	Cluster-4389.3295	Cluster-4389.3295;orf1	0.954631	0.0597897	2.947	0.00073961
Cluster-4389.15269	Cluster-4389.15269	Cluster-4389.15269;	-0.322781	0.0598435	0.55293	0.7337
Cluster-4389.11602	Cluster-4389.11602	Cluster-4389.11602;orf1	0.703071	0.0599497	0.11453	0.87446
Cluster-16287.0	Cluster-16287.0	Cluster-16287.0;orf1	-0.362424	0.0600413	-1.3335	0.22368
Cluster-9840.0	Cluster-9840.0	Cluster-9840.0;orf1	0.805993	0.0603482	2.9085	0.0038988
Cluster-4389.13438	Cluster-4389.13438	Cluster-4389.13438;orf1	1.03258	0.0604222	4.4986	4.38e-07
Cluster-9408.0	Cluster-9408.0	Cluster-9408.0;	-0.466867	0.060431	-1.6915	0.6651
Cluster-20150.0	Cluster-20150.0	Cluster-20150.0;	0.523327	0.0604412	-3.0853	0.038494
Cluster-11406.0	Cluster-11406.0	Cluster-11406.0;orf1	-0.632331	0.0604845	1.9633	0.31946
Cluster-4389.8620	Cluster-4389.8620	Cluster-4389.8620;orf1	0.292453	0.0605301	0.067173	0.91213
Cluster-4389.15896	Cluster-4389.15896	Cluster-4389.15896;orf1	0.210847	0.0605585	-1.2634	0.25117
Cluster-4389.3019	Cluster-4389.3019	Cluster-4389.3019;orf1	0.422158	0.0606141	0.77851	0.2642
Cluster-18218.0	Cluster-18218.0	Cluster-18218.0;orf1	0.513154	0.0606337	0.18899	0.82043
Cluster-7674.0	Cluster-7674.0	Cluster-7674.0;orf1	-1.39398	0.0606429	0.86296	0.49713
Cluster-14057.0	Cluster-14057.0	Cluster-14057.0;orf1	1.50626	0.0606676	4.8004	0.00015278
Cluster-15462.0	Cluster-15462.0	Cluster-15462.0;orf1	-1.09787	0.0606721	-2.0583	0.003485
Cluster-4389.1693	Cluster-4389.1693	Cluster-4389.1693;orf1	-0.360681	0.0607428	-0.61323	0.3818
Cluster-4389.12347	Cluster-4389.12347	Cluster-4389.12347;orf1	2.3001	0.0607589	3.547	1.1e-06
Cluster-21111.0	Cluster-21111.0	Cluster-21111.0;orf1	-0.883823	0.0607746	-0.90285	0.21676
Cluster-4389.4043	Cluster-4389.4043	Cluster-4389.4043;	1.49376	0.0607999	-0.47538	0.82033
Cluster-16728.0	Cluster-16728.0	Cluster-16728.0;orf1	-0.434049	0.0608997	0.45706	0.69792
Cluster-15489.0	Cluster-15489.0	Cluster-15489.0;orf1	0.274243	0.0609438	-0.7382	0.26205
Cluster-4389.11742	Cluster-4389.11742	Cluster-4389.11742;orf1	-0.465489	0.06095	-1.4913	0.053181
Cluster-4389.11748	Cluster-4389.11748	Cluster-4389.11748;orf1	0.348654	0.0610192	0.98167	0.22327
Cluster-5771.0	Cluster-5771.0	Cluster-5771.0;orf1	-0.49649	0.0611479	-8.0875	0.0015767
Cluster-4389.16323	Cluster-4389.16323	Cluster-4389.16323;orf1	0.199021	0.0611745	0.90921	0.33159
Cluster-21387.0	Cluster-21387.0	Cluster-21387.0;orf1	-0.759973	0.0612049	-1.4094	0.049426
Cluster-11606.0	Cluster-11606.0	Cluster-11606.0;orf1	-0.570401	0.0613145	-3.8601	0.27232
Cluster-17194.0	Cluster-17194.0	Cluster-17194.0;orf1	0.379843	0.0613233	1.2071	0.11973
Cluster-12567.0	Cluster-12567.0	Cluster-12567.0;orf1	0.548418	0.0613689	0.406	0.91266
Cluster-16260.0	Cluster-16260.0	Cluster-16260.0;	0.405049	0.0615616	0.64076	0.78394
Cluster-4389.3976	Cluster-4389.3976	Cluster-4389.3976;orf1	1.13893	0.0616078	7.5111	1.29e-11
Cluster-4389.8552	Cluster-4389.8552	Cluster-4389.8552;	0.96441	0.0616152	2.0713	0.0055374
Cluster-4389.8350	Cluster-4389.8350	Cluster-4389.8350;	-1.11224	0.0616528	-3.2965	0.00026928
Cluster-4389.15179	Cluster-4389.15179	Cluster-4389.15179;orf1	-0.325348	0.0616619	1.1129	0.65397
Cluster-4389.12780	Cluster-4389.12780	Cluster-4389.12780;orf1	-0.319875	0.061674	-0.97917	0.2692
Cluster-4389.2039	Cluster-4389.2039	Cluster-4389.2039;orf1	0.701252	0.0617137	3.2274	0.0040412
Cluster-6241.0	Cluster-6241.0	Cluster-6241.0;orf1	-1.09875	0.0617315	-2.3923	0.17489
Cluster-14534.0	Cluster-14534.0	Cluster-14534.0;orf1	0.509326	0.0617472	2.2897	NA
Cluster-4389.10691	Cluster-4389.10691	Cluster-4389.10691;orf1	0.308655	0.0618008	0.92345	0.13296
Cluster-4389.2310	Cluster-4389.2310	Cluster-4389.2310;orf1	-0.296328	0.0618027	0.47124	0.5567
Cluster-4389.13371	Cluster-4389.13371	Cluster-4389.13371;orf1	0.486458	0.0618262	-0.79863	0.25515
Cluster-4157.0	Cluster-4157.0	Cluster-4157.0;	0.879256	0.0619178	0.012584	0.99749
Cluster-5301.0	Cluster-5301.0	Cluster-5301.0;	1.03499	0.0619213	0.89341	0.82139
Cluster-21033.0	Cluster-21033.0	Cluster-21033.0;	-0.483763	0.0619404	-4.3705	0.00011378
Cluster-4389.11025	Cluster-4389.11025	Cluster-4389.11025;orf1	1.19321	0.0619421	2.6964	0.0058581
Cluster-7211.0	Cluster-7211.0	Cluster-7211.0;orf1	-0.647814	0.0620458	-4.2085	0.19603
Cluster-4389.8011	Cluster-4389.8011	Cluster-4389.8011;orf1	0.248891	0.0620524	0.091583	0.93664
Cluster-4389.15687	Cluster-4389.15687	Cluster-4389.15687;orf1	-0.257688	0.0620991	0.21186	0.78703
Cluster-4389.16409	Cluster-4389.16409	Cluster-4389.16409;orf2	0.687138	0.062126	4.4739	0.030747
Cluster-15327.0	Cluster-15327.0	Cluster-15327.0;orf1	-0.224123	0.0621643	-0.52714	0.49151
Cluster-20839.0	Cluster-20839.0	Cluster-20839.0;orf1	-0.571589	0.0621837	-0.99435	0.64565
Cluster-17183.0	Cluster-17183.0	Cluster-17183.0;orf1	-0.252933	0.0622124	0.049803	0.96352
Cluster-21211.0	Cluster-21211.0	Cluster-21211.0;orf1	-0.508744	0.0623977	-0.56756	0.69705
Cluster-19344.0	Cluster-19344.0	Cluster-19344.0;orf1	-0.267918	0.0624231	-2.1957	0.45826
Cluster-4389.14007	Cluster-4389.14007	Cluster-4389.14007;orf1	-0.565062	0.0624257	-0.71896	0.3177
Cluster-9621.0	Cluster-9621.0	Cluster-9621.0;orf1	-0.609038	0.0624611	-1.1954	0.48266
Cluster-4389.15550	Cluster-4389.15550	Cluster-4389.15550;orf1	-1.12263	0.0625621	-1.7448	0.015111
Cluster-4389.15594	Cluster-4389.15594	Cluster-4389.15594;orf1	0.169459	0.0626039	-1.2127	0.23838
Cluster-4389.10200	Cluster-4389.10200	Cluster-4389.10200;orf1	-0.26351	0.062725	0.19581	0.78322
Cluster-4389.6679	Cluster-4389.6679	Cluster-4389.6679;orf1	-1.78662	0.0628512	-10.585	4.37e-15
Cluster-4389.3874	Cluster-4389.3874	Cluster-4389.3874;orf1	0.599301	0.0628538	0.8462	0.19198
Cluster-12979.0	Cluster-12979.0	Cluster-12979.0;	1.25665	0.0628734	7.057	1.15e-07
Cluster-4389.14463	Cluster-4389.14463	Cluster-4389.14463;orf1	0.314863	0.0629494	-0.24035	0.80238
Cluster-12367.0	Cluster-12367.0	Cluster-12367.0;	-0.684168	0.0630064	-3.3756	0.15524
Cluster-11035.0	Cluster-11035.0	Cluster-11035.0;	-0.304631	0.0630126	-1.656	0.4845
Cluster-11430.0	Cluster-11430.0	Cluster-11430.0;orf1	-0.336189	0.0631121	0.00039572	0.99987
Cluster-4389.12650	Cluster-4389.12650	Cluster-4389.12650;orf1	1.10977	0.0631725	3.4457	0.0011319
Cluster-4389.3960	Cluster-4389.3960	Cluster-4389.3960;	1.39982	0.0631792	9.2457	5.31e-13
Cluster-10411.0	Cluster-10411.0	Cluster-10411.0;orf1	-0.410156	0.0632087	-0.12328	0.94421
Cluster-15955.0	Cluster-15955.0	Cluster-15955.0;	0.414731	0.0632152	1.4813	0.11502
Cluster-20369.0	Cluster-20369.0	Cluster-20369.0;orf1	-0.628815	0.0632233	-1.5389	0.041856
Cluster-10965.0	Cluster-10965.0	Cluster-10965.0;	-1.02133	0.0632636	-4.2485	0.19553
Cluster-4389.7762	Cluster-4389.7762	Cluster-4389.7762;orf1	0.750338	0.0634667	2.7366	0.016239
Cluster-4389.16399	Cluster-4389.16399	Cluster-4389.16399;	0.84387	0.063533	4.7145	1.83e-05
Cluster-19843.0	Cluster-19843.0	Cluster-19843.0;orf1	-0.242023	0.0636011	-1.0525	0.13608
Cluster-4389.6041	Cluster-4389.6041	Cluster-4389.6041;orf1	0.595027	0.0637194	0.31504	0.63192
Cluster-21589.0	Cluster-21589.0	Cluster-21589.0;orf1	-0.231073	0.0637558	0.4724	0.5239
Cluster-4389.11286	Cluster-4389.11286	Cluster-4389.11286;orf1	0.960266	0.0638088	9.0384	2.71e-09
Cluster-4389.9358	Cluster-4389.9358	Cluster-4389.9358;orf1	0.682759	0.0638798	0.73771	0.47605
Cluster-18777.0	Cluster-18777.0	Cluster-18777.0;orf2	0.358975	0.0638856	-0.58086	0.42786
Cluster-4389.13824	Cluster-4389.13824	Cluster-4389.13824;orf1	0.341397	0.0639112	0.15234	0.9011
Cluster-9058.0	Cluster-9058.0	Cluster-9058.0;	0.388145	0.0640234	0.80634	0.83867
Cluster-11307.0	Cluster-11307.0	Cluster-11307.0;	1.2018	0.0640551	2.3247	0.45839
Cluster-4389.13017	Cluster-4389.13017	Cluster-4389.13017;	0.756603	0.0640827	7.8589	3.13e-10
Cluster-14777.0	Cluster-14777.0	Cluster-14777.0;	-0.338447	0.0642461	-2.8003	0.4358
Cluster-3639.0	Cluster-3639.0	Cluster-3639.0;orf1	0.242319	0.0642893	0.31841	0.93626
Cluster-4389.6067	Cluster-4389.6067	Cluster-4389.6067;orf1	-0.290809	0.0643487	-0.36522	0.6502
Cluster-4389.12312	Cluster-4389.12312	Cluster-4389.12312;orf1	0.286983	0.0645067	-0.30248	0.71136
Cluster-4389.13564	Cluster-4389.13564	Cluster-4389.13564;orf1	-0.86136	0.0646711	1.5216	0.15302
Cluster-4389.3240	Cluster-4389.3240	Cluster-4389.3240;orf1	0.775547	0.0647634	8.804	6.06e-10
Cluster-4389.13260	Cluster-4389.13260	Cluster-4389.13260;orf1	1.37595	0.06489	1.5993	0.15329
Cluster-4389.5835	Cluster-4389.5835	Cluster-4389.5835;orf1	0.491502	0.0650728	0.88554	0.16334
Cluster-4389.5927	Cluster-4389.5927	Cluster-4389.5927;orf1	0.781786	0.0651202	5.8722	3.92e-08
Cluster-20682.0	Cluster-20682.0	Cluster-20682.0;orf1	0.567801	0.0651385	-0.22816	0.74384
Cluster-15563.0	Cluster-15563.0	Cluster-15563.0;orf1	1.50185	0.0652054	5.2066	0.00090669
Cluster-4389.4620	Cluster-4389.4620	Cluster-4389.4620;orf1	0.648247	0.0652719	6.8334	8.93e-10
Cluster-21131.0	Cluster-21131.0	Cluster-21131.0;	-0.15233	0.065296	-0.050105	0.97421
Cluster-5476.0	Cluster-5476.0	Cluster-5476.0;	-0.623001	0.0655216	1.2445	0.75251
Cluster-19375.0	Cluster-19375.0	Cluster-19375.0;orf1	0.2117	0.0655543	1.3465	0.21337
Cluster-4389.8421	Cluster-4389.8421	Cluster-4389.8421;orf1	-1.42561	0.065592	-0.72679	0.31631
Cluster-4389.1091	Cluster-4389.1091	Cluster-4389.1091;	0.82573	0.0656044	0.32986	0.85513
Cluster-8956.0	Cluster-8956.0	Cluster-8956.0;orf1	-0.216419	0.065669	-0.091558	0.93573
Cluster-14877.1	Cluster-14877.1	Cluster-14877.1;orf1	-0.527718	0.0657317	-0.26096	0.94729
Cluster-20593.0	Cluster-20593.0	Cluster-20593.0;orf1	-0.924463	0.0657318	-2.1699	0.0018984
Cluster-4389.7599	Cluster-4389.7599	Cluster-4389.7599;orf1	0.379868	0.0657693	-1.4417	0.36576
Cluster-4389.6460	Cluster-4389.6460	Cluster-4389.6460;orf1	1.60533	0.065793	2.8899	0.044255
Cluster-4389.7722	Cluster-4389.7722	Cluster-4389.7722;orf1	-0.690955	0.0658366	-0.58246	0.46135
Cluster-15696.0	Cluster-15696.0	Cluster-15696.0;orf1	0.258485	0.065889	0.44299	0.51275
Cluster-20251.0	Cluster-20251.0	Cluster-20251.0;orf1	0.111124	0.0659051	0.17089	0.84045
Cluster-4389.5184	Cluster-4389.5184	Cluster-4389.5184;orf1	2.4129	0.0660539	0.98763	0.51749
Cluster-16004.0	Cluster-16004.0	Cluster-16004.0;orf1	-1.15373	0.0660881	0.31424	0.74549
Cluster-4389.6434	Cluster-4389.6434	Cluster-4389.6434;orf1	1.30461	0.066155	1.8214	0.047031
Cluster-9352.0	Cluster-9352.0	Cluster-9352.0;	0.517555	0.0661802	0.31806	0.90375
Cluster-10853.0	Cluster-10853.0	Cluster-10853.0;orf1	-0.97362	0.0663064	-2.5322	0.34488
Cluster-4389.13964	Cluster-4389.13964	Cluster-4389.13964;orf1	0.263499	0.0663232	2.0149	0.01158
Cluster-4389.11098	Cluster-4389.11098	Cluster-4389.11098;orf1	0.328188	0.0663534	-0.017743	0.9888
Cluster-4389.13706	Cluster-4389.13706	Cluster-4389.13706;orf1	0.501351	0.0664056	0.78303	0.23176
Cluster-16732.0	Cluster-16732.0	Cluster-16732.0;orf1	-0.290725	0.0664253	0.37345	0.61455
Cluster-21988.0	Cluster-21988.0	Cluster-21988.0;orf1	-0.560269	0.0665623	-1.1329	0.25517
Cluster-4389.11404	Cluster-4389.11404	Cluster-4389.11404;orf1	-0.113955	0.0666023	2.5994	0.02455
Cluster-17135.0	Cluster-17135.0	Cluster-17135.0;	0.702713	0.0666479	1.4428	0.17356
Cluster-5973.0	Cluster-5973.0	Cluster-5973.0;	0.246485	0.0666613	2.1635	0.56764
Cluster-4389.2361	Cluster-4389.2361	Cluster-4389.2361;orf1	-1.05882	0.0666648	-2.3881	0.44296
Cluster-20521.0	Cluster-20521.0	Cluster-20521.0;orf1	-0.93048	0.0667391	-1.2362	0.57308
Cluster-13202.0	Cluster-13202.0	Cluster-13202.0;orf1	0.363877	0.0667526	0.77967	0.66411
Cluster-4389.13535	Cluster-4389.13535	Cluster-4389.13535;orf1	-0.326354	0.0667966	-0.11487	0.91706
Cluster-4389.14304	Cluster-4389.14304	Cluster-4389.14304;orf1	0.797116	0.0668253	5.6425	1.52e-06
Cluster-16527.0	Cluster-16527.0	Cluster-16527.0;orf1	-0.617263	0.0668855	-2.977	0.002066
Cluster-4389.4524	Cluster-4389.4524	Cluster-4389.4524;orf1	1.45532	0.0669423	4.0108	0.0017724
Cluster-9732.0	Cluster-9732.0	Cluster-9732.0;	1.05276	0.0670033	-8.6167	0.027776
Cluster-9637.0	Cluster-9637.0	Cluster-9637.0;orf1	0.687511	0.0670798	1.2477	0.45351
Cluster-4389.219	Cluster-4389.219	Cluster-4389.219;orf1	-0.405989	0.0671443	-0.40988	0.74342
Cluster-20725.0	Cluster-20725.0	Cluster-20725.0;orf1	-0.524565	0.0671803	-1.7127	0.17016
Cluster-5064.0	Cluster-5064.0	Cluster-5064.0;	1.14842	0.0673248	1.3964	0.71526
Cluster-4691.0	Cluster-4691.0	Cluster-4691.0;	1.39859	0.0673384	-0.13868	0.97237
Cluster-4389.12066	Cluster-4389.12066	Cluster-4389.12066;orf1	0.301976	0.0674048	0.96484	0.22162
Cluster-4389.5261	Cluster-4389.5261	Cluster-4389.5261;orf1	1.07363	0.0675934	6.2801	1.06e-06
Cluster-13497.0	Cluster-13497.0	Cluster-13497.0;	-0.636533	0.0676686	-3.9504	0.096606
Cluster-7336.0	Cluster-7336.0	Cluster-7336.0;	-0.964506	0.0678534	-5.6385	0.11957
Cluster-18680.0	Cluster-18680.0	Cluster-18680.0;orf1	-0.305607	0.0678593	0.98121	0.31952
Cluster-4389.4433	Cluster-4389.4433	Cluster-4389.4433;orf1	0.400652	0.067967	2.4525	0.035089
Cluster-16954.0	Cluster-16954.0	Cluster-16954.0;orf1	-0.263007	0.0680105	-2.0435	0.0058124
Cluster-4389.4363	Cluster-4389.4363	Cluster-4389.4363;orf1	0.638318	0.0680277	2.022	0.0060277
Cluster-16735.0	Cluster-16735.0	Cluster-16735.0;orf1	-0.399422	0.0681494	-1.0787	0.20264
Cluster-4389.12530	Cluster-4389.12530	Cluster-4389.12530;orf1	1.43565	0.0682259	4.7479	0.0029849
Cluster-20470.0	Cluster-20470.0	Cluster-20470.0;orf1	0.317786	0.0684192	0.21812	0.82055
Cluster-5349.0	Cluster-5349.0	Cluster-5349.0;orf1	0.9846	0.0684479	1.8699	0.58903
Cluster-8201.0	Cluster-8201.0	Cluster-8201.0;orf1	-0.490605	0.0684636	-5.321	0.17321
Cluster-4389.11432	Cluster-4389.11432	Cluster-4389.11432;orf1	0.219057	0.0685353	-0.75406	0.48836
Cluster-8810.0	Cluster-8810.0	Cluster-8810.0;	0.284217	0.0685723	2.1608	0.13544
Cluster-4389.11874	Cluster-4389.11874	Cluster-4389.11874;orf1	1.79572	0.0686834	3.1153	2.17e-06
Cluster-7390.0	Cluster-7390.0	Cluster-7390.0;orf1	0.26245	0.0687132	-0.49706	0.84816
Cluster-4389.5784	Cluster-4389.5784	Cluster-4389.5784;orf1	-0.551255	0.0687961	-0.2043	0.76549
Cluster-21953.0	Cluster-21953.0	Cluster-21953.0;orf1	-1.2084	0.0688768	-1.6254	0.070035
Cluster-21368.0	Cluster-21368.0	Cluster-21368.0;orf1	0.400936	0.0689065	0.70817	0.56749
Cluster-4389.3826	Cluster-4389.3826	Cluster-4389.3826;orf1	1.03069	0.0689467	2.6363	0.071381
Cluster-4389.463	Cluster-4389.463	Cluster-4389.463;orf1	1.20485	0.0690883	-1.1179	0.66845
Cluster-17009.0	Cluster-17009.0	Cluster-17009.0;orf1	-0.619311	0.0692279	-2.7944	0.027093
Cluster-4389.8377	Cluster-4389.8377	Cluster-4389.8377;orf1	-0.655154	0.0695274	-1.4994	0.037032
Cluster-4389.5618	Cluster-4389.5618	Cluster-4389.5618;orf1	1.62958	0.0695881	3.8717	1.53e-05
Cluster-4389.16673	Cluster-4389.16673	Cluster-4389.16673;orf1	-0.272766	0.0696452	0.27	0.81375
Cluster-21433.0	Cluster-21433.0	Cluster-21433.0;orf1	-1.74718	0.0696779	-0.43361	0.8083
Cluster-4389.3763	Cluster-4389.3763	Cluster-4389.3763;orf1	0.313396	0.0696788	0.75947	0.24525
Cluster-4389.462	Cluster-4389.462	Cluster-4389.462;orf1	1.23146	0.0697347	1.6052	0.031812
Cluster-4389.5057	Cluster-4389.5057	Cluster-4389.5057;orf1	1.66571	0.0697504	4.4962	9.68e-09
Cluster-20754.0	Cluster-20754.0	Cluster-20754.0;orf1	-0.283288	0.0697565	-0.67687	0.45608
Cluster-20707.0	Cluster-20707.0	Cluster-20707.0;orf1	-1.09185	0.0698577	-2.6512	0.0034456
Cluster-4389.5861	Cluster-4389.5861	Cluster-4389.5861;orf1	1.47907	0.0699243	4.3643	0.00055203
Cluster-16308.0	Cluster-16308.0	Cluster-16308.0;orf1	0.303475	0.0699483	-4.2378	0.00143
Cluster-4389.6013	Cluster-4389.6013	Cluster-4389.6013;orf1	-0.237458	0.0700098	0.0094691	0.99107
Cluster-4389.13221	Cluster-4389.13221	Cluster-4389.13221;orf1	0.597578	0.0700631	-0.67655	0.53675
Cluster-19716.0	Cluster-19716.0	Cluster-19716.0;orf1	-0.232928	0.0701327	-2.4512	0.09694
Cluster-4389.2799	Cluster-4389.2799	Cluster-4389.2799;orf1	1.53217	0.0701938	6.0832	7.24e-06
Cluster-13225.1	Cluster-13225.1	Cluster-13225.1;	-0.192616	0.0703208	0.37628	0.68563
Cluster-4389.8669	Cluster-4389.8669	Cluster-4389.8669;orf1	0.411095	0.0706158	-0.015624	0.98313
Cluster-7644.0	Cluster-7644.0	Cluster-7644.0;orf1	1.16358	0.0706346	-0.025716	0.9833
Cluster-4389.10831	Cluster-4389.10831	Cluster-4389.10831;orf1	0.543588	0.0706831	0.94662	0.26531
Cluster-7867.0	Cluster-7867.0	Cluster-7867.0;orf1	-0.852869	0.070693	-1.1533	0.77236
Cluster-19290.0	Cluster-19290.0	Cluster-19290.0;orf1	0.355296	0.0707606	0.34948	0.67065
Cluster-4389.11024	Cluster-4389.11024	Cluster-4389.11024;orf1	1.28064	0.0708258	4.9145	5.8e-11
Cluster-8216.0	Cluster-8216.0	Cluster-8216.0;orf1	0.615517	0.0708478	0.21942	0.93487
Cluster-4389.12489	Cluster-4389.12489	Cluster-4389.12489;orf1	1.57802	0.0708528	9.1494	3.49e-17
Cluster-4389.11184	Cluster-4389.11184	Cluster-4389.11184;orf1	0.837556	0.0708662	4.9536	1.69e-05
Cluster-4389.11552	Cluster-4389.11552	Cluster-4389.11552;orf1	-0.793636	0.0709459	-0.98044	0.31471
Cluster-10748.0	Cluster-10748.0	Cluster-10748.0;orf1	0.510007	0.0709592	2.7274	0.41156
Cluster-21888.0	Cluster-21888.0	Cluster-21888.0;orf1	-0.175529	0.0709651	-0.046444	0.96597
Cluster-15893.0	Cluster-15893.0	Cluster-15893.0;orf1	-0.846185	0.0709722	-1.6801	0.091487
Cluster-8775.0	Cluster-8775.0	Cluster-8775.0;	-0.417885	0.0709967	-2.209	0.26319
Cluster-4389.16425	Cluster-4389.16425	Cluster-4389.16425;	0.477027	0.0711483	1.3513	0.73187
Cluster-4389.8596	Cluster-4389.8596	Cluster-4389.8596;orf1	-0.859821	0.0711829	-0.84145	0.25195
Cluster-18841.0	Cluster-18841.0	Cluster-18841.0;orf1	-1.33634	0.0712162	1.289	0.5291
Cluster-4389.12943	Cluster-4389.12943	Cluster-4389.12943;orf1	-0.469597	0.0712488	3.1064	0.015039
Cluster-11579.0	Cluster-11579.0	Cluster-11579.0;	0.285435	0.0715089	-2.004	0.61258
Cluster-1780.1	Cluster-1780.1	Cluster-1780.1;orf1	0.937422	0.0715116	3.2356	9.51e-05
Cluster-4389.8682	Cluster-4389.8682	Cluster-4389.8682;orf1	-0.3166	0.0715656	-0.54599	0.39053
Cluster-18897.0	Cluster-18897.0	Cluster-18897.0;orf1	0.367384	0.0715787	1.2476	0.10027
Cluster-4389.16950	Cluster-4389.16950	Cluster-4389.16950;	-1.18753	0.0716321	-0.74565	0.55114
Cluster-15640.1	Cluster-15640.1	Cluster-15640.1;orf1	0.60131	0.0716425	-0.21128	0.80043
Cluster-19407.0	Cluster-19407.0	Cluster-19407.0;orf1	-0.634879	0.071761	-2.9042	0.075759
Cluster-20947.0	Cluster-20947.0	Cluster-20947.0;orf1	-1.49057	0.0718159	0.61099	0.61824
Cluster-21905.0	Cluster-21905.0	Cluster-21905.0;orf1	-0.191929	0.0718272	-3.2049	0.12935
Cluster-19800.1	Cluster-19800.1	Cluster-19800.1;orf1	-0.536785	0.071853	1.4956	0.5267
Cluster-986.1	Cluster-986.1	Cluster-986.1;orf1	1.64284	0.071853	0.88008	0.76888
Cluster-4389.13766	Cluster-4389.13766	Cluster-4389.13766;orf1	0.383277	0.0719465	1.6361	0.29602
Cluster-8768.0	Cluster-8768.0	Cluster-8768.0;orf1	0.321688	0.0719778	2.6846	0.039313
Cluster-7247.0	Cluster-7247.0	Cluster-7247.0;orf1	-0.814747	0.0721967	-0.16945	0.96098
Cluster-4389.5725	Cluster-4389.5725	Cluster-4389.5725;orf1	1.11454	0.0722376	-0.072716	0.90155
Cluster-4389.4272	Cluster-4389.4272	Cluster-4389.4272;orf1	0.720711	0.0722867	0.78307	0.46048
Cluster-4389.4568	Cluster-4389.4568	Cluster-4389.4568;orf1	1.34504	0.0723677	4.9762	5.91e-09
Cluster-11682.0	Cluster-11682.0	Cluster-11682.0;orf1	0.693053	0.0724546	5.4115	0.00018754
Cluster-4389.5558	Cluster-4389.5558	Cluster-4389.5558;orf1	0.459323	0.0724841	2.3822	0.032087
Cluster-17740.0	Cluster-17740.0	Cluster-17740.0;orf1	-0.210727	0.0724869	-7.9933	3.12e-05
Cluster-15429.0	Cluster-15429.0	Cluster-15429.0;orf1	0.190844	0.0725824	1.0001	0.13651
Cluster-8812.0	Cluster-8812.0	Cluster-8812.0;orf1	-0.647429	0.0725977	-3.5269	0.31134
Cluster-9769.1	Cluster-9769.1	Cluster-9769.1;orf1	-1.31866	0.0726035	-2.0841	0.16992
Cluster-4389.11927	Cluster-4389.11927	Cluster-4389.11927;orf1	1.51014	0.0726072	9.5534	2.83e-16
Cluster-3324.0	Cluster-3324.0	Cluster-3324.0;orf1	0.66907	0.072608	2.7373	0.32101
Cluster-11685.0	Cluster-11685.0	Cluster-11685.0;orf1	0.579938	0.0726176	0.67411	0.79717
Cluster-4389.6837	Cluster-4389.6837	Cluster-4389.6837;orf1	-0.468946	0.072625	-4.7718	9.84e-06
Cluster-4389.199	Cluster-4389.199	Cluster-4389.199;orf1	-0.394005	0.0726883	-2.0003	0.015647
Cluster-15490.0	Cluster-15490.0	Cluster-15490.0;orf1	1.26102	0.0727485	5.2874	2.23e-08
Cluster-17161.0	Cluster-17161.0	Cluster-17161.0;orf1	-0.469745	0.0729033	-0.88911	0.25132
Cluster-21873.0	Cluster-21873.0	Cluster-21873.0;orf1	-0.294973	0.0729098	-0.96423	0.12904
Cluster-4389.13842	Cluster-4389.13842	Cluster-4389.13842;orf1	0.283334	0.072919	-0.65014	0.46922
Cluster-18230.0	Cluster-18230.0	Cluster-18230.0;orf1	1.49675	0.0729734	5.177	2.38e-09
Cluster-3697.1	Cluster-3697.1	Cluster-3697.1;	1.79318	0.0731177	0.17366	0.96527
Cluster-4389.367	Cluster-4389.367	Cluster-4389.367;orf1	-0.659011	0.0731453	-1.8449	0.051405
Cluster-17080.0	Cluster-17080.0	Cluster-17080.0;orf1	-0.539606	0.0731522	-0.45152	0.5113
Cluster-4389.11489	Cluster-4389.11489	Cluster-4389.11489;orf1	0.581136	0.0732946	4.326	4.4e-05
Cluster-18944.0	Cluster-18944.0	Cluster-18944.0;orf1	0.312755	0.0732953	-1.7003	0.38964
Cluster-4389.11590	Cluster-4389.11590	Cluster-4389.11590;orf1	2.10197	0.0735713	10.16	4.61e-13
Cluster-4389.10077	Cluster-4389.10077	Cluster-4389.10077;orf1	0.343955	0.0735771	0.97029	0.14297
Cluster-4389.11675	Cluster-4389.11675	Cluster-4389.11675;orf1	0.255095	0.0736313	1.0533	0.36999
Cluster-4389.12148	Cluster-4389.12148	Cluster-4389.12148;orf1	2.06122	0.0736324	11.193	2.1e-15
Cluster-12721.0	Cluster-12721.0	Cluster-12721.0;orf1	0.668983	0.0736462	1.4431	0.20721
Cluster-16916.0	Cluster-16916.0	Cluster-16916.0;orf1	1.42764	0.0738002	-1.8676	0.088112
Cluster-4389.2390	Cluster-4389.2390	Cluster-4389.2390;orf1	0.347989	0.0738203	1.361	0.179
Cluster-4389.10673	Cluster-4389.10673	Cluster-4389.10673;orf1	0.968881	0.0738226	-3.6231	0.063254
Cluster-652.0	Cluster-652.0	Cluster-652.0;	-1.42343	0.0738286	0.31841	0.93626
Cluster-4389.1385	Cluster-4389.1385	Cluster-4389.1385;orf1	1.35451	0.0738561	10.149	1.65e-12
Cluster-8548.0	Cluster-8548.0	Cluster-8548.0;orf1	0.71713	0.0739968	0.49904	0.66248
Cluster-4389.15644	Cluster-4389.15644	Cluster-4389.15644;orf1	1.5839	0.0740446	0.27293	0.87246
Cluster-4389.14096	Cluster-4389.14096	Cluster-4389.14096;orf1	0.392911	0.0740922	0.022574	0.97694
Cluster-12561.0	Cluster-12561.0	Cluster-12561.0;	-0.599626	0.0741431	-0.85758	0.7166
Cluster-4389.5888	Cluster-4389.5888	Cluster-4389.5888;orf1	0.21887	0.0743901	0.66982	0.34841
Cluster-4389.3561	Cluster-4389.3561	Cluster-4389.3561;orf2	0.413946	0.0744237	-0.25521	0.77338
Cluster-16618.1	Cluster-16618.1	Cluster-16618.1;orf1	0.479362	0.0744988	-0.66217	0.74371
Cluster-18242.0	Cluster-18242.0	Cluster-18242.0;orf1	-0.570476	0.0745521	-2.6602	0.0013435
Cluster-20814.0	Cluster-20814.0	Cluster-20814.0;orf1	-0.73352	0.0746176	0.89882	0.28533
Cluster-21253.0	Cluster-21253.0	Cluster-21253.0;orf1	-0.720793	0.0746516	1.1248	0.11939
Cluster-20564.0	Cluster-20564.0	Cluster-20564.0;	-0.196168	0.074709	0.48123	0.49931
Cluster-11428.0	Cluster-11428.0	Cluster-11428.0;orf1	-0.530831	0.0747374	-2.517	0.42017
Cluster-17427.0	Cluster-17427.0	Cluster-17427.0;	-0.338041	0.0748466	-0.85428	0.50789
Cluster-9302.0	Cluster-9302.0	Cluster-9302.0;orf1	1.05445	0.0748653	5.1119	1e-05
Cluster-17278.0	Cluster-17278.0	Cluster-17278.0;orf1	0.491021	0.0749144	0.37904	0.65587
Cluster-4389.4621	Cluster-4389.4621	Cluster-4389.4621;orf1	0.65422	0.0749214	0.47509	0.71836
Cluster-15994.1	Cluster-15994.1	Cluster-15994.1;	-2.38944	0.074997	-3.5137	0.00016608
Cluster-14884.0	Cluster-14884.0	Cluster-14884.0;orf1	-1.0962	0.0750688	-0.97825	0.80429
Cluster-4389.11153	Cluster-4389.11153	Cluster-4389.11153;orf1	1.73823	0.0750997	7.2496	1.56e-15
Cluster-4389.5608	Cluster-4389.5608	Cluster-4389.5608;orf1	1.48767	0.0751022	4.0508	5.27e-09
Cluster-22046.0	Cluster-22046.0	Cluster-22046.0;	0.363882	0.0751214	1.3742	0.14681
Cluster-4389.4209	Cluster-4389.4209	Cluster-4389.4209;orf1	1.55443	0.0751656	4.4811	8.34e-07
Cluster-18751.0	Cluster-18751.0	Cluster-18751.0;orf1	0.59916	0.075238	0.30625	0.67135
Cluster-4389.5749	Cluster-4389.5749	Cluster-4389.5749;orf1	-0.248688	0.0753639	0.089865	0.90986
Cluster-4389.3453	Cluster-4389.3453	Cluster-4389.3453;orf1	1.43102	0.0754637	1.2123	0.31744
Cluster-4389.10692	Cluster-4389.10692	Cluster-4389.10692;orf1	1.17125	0.075478	4.0466	0.0033005
Cluster-4389.11249	Cluster-4389.11249	Cluster-4389.11249;orf1	-2.33775	0.0754817	-1.192	0.30966
Cluster-4389.10618	Cluster-4389.10618	Cluster-4389.10618;orf1	1.81648	0.0755415	2.4378	0.012008
Cluster-12508.0	Cluster-12508.0	Cluster-12508.0;orf1	-0.391026	0.0755461	0.57013	0.8858
Cluster-21849.0	Cluster-21849.0	Cluster-21849.0;orf1	-0.35051	0.0756223	-1.3019	0.30001
Cluster-13597.0	Cluster-13597.0	Cluster-13597.0;orf1	0.990765	0.0756808	-2.6591	0.38157
Cluster-4389.11031	Cluster-4389.11031	Cluster-4389.11031;orf1	0.420413	0.0756869	-0.18437	0.84242
Cluster-18398.0	Cluster-18398.0	Cluster-18398.0;orf1	1.33069	0.075719	3.6837	5.59e-06
Cluster-4389.14371	Cluster-4389.14371	Cluster-4389.14371;orf1	0.8596	0.0757252	4.2163	0.0035611
Cluster-4389.4061	Cluster-4389.4061	Cluster-4389.4061;orf1	0.186133	0.0759637	-0.43163	0.52235
Cluster-4389.3807	Cluster-4389.3807	Cluster-4389.3807;	1.38488	0.0759701	6.152	7.33e-06
Cluster-17032.0	Cluster-17032.0	Cluster-17032.0;	-1.01083	0.0761118	-6.4012	0.001733
Cluster-4389.4776	Cluster-4389.4776	Cluster-4389.4776;orf1	0.606798	0.076177	1.054	0.22951
Cluster-4389.7576	Cluster-4389.7576	Cluster-4389.7576;orf1	-0.510231	0.0761805	-1.1048	0.42406
Cluster-4389.50	Cluster-4389.50	Cluster-4389.50;	-0.340012	0.0762322	-2.2743	0.011033
Cluster-18987.0	Cluster-18987.0	Cluster-18987.0;orf1	0.440573	0.0762335	-0.064234	0.96275
Cluster-21000.0	Cluster-21000.0	Cluster-21000.0;orf1	-0.221399	0.0763895	-0.80176	0.3499
Cluster-4389.10775	Cluster-4389.10775	Cluster-4389.10775;orf1	1.14778	0.076424	5.2879	1.1e-08
Cluster-4389.4042	Cluster-4389.4042	Cluster-4389.4042;orf1	1.13712	0.0764265	1.7122	0.12581
Cluster-18367.0	Cluster-18367.0	Cluster-18367.0;orf1	-1.68933	0.0764471	-1.0685	0.54429
Cluster-4389.16026	Cluster-4389.16026	Cluster-4389.16026;orf2	0.670191	0.0764813	-0.083007	0.96104
Cluster-4389.2840	Cluster-4389.2840	Cluster-4389.2840;orf1	0.650438	0.0765565	2.3178	0.0037204
Cluster-4691.1	Cluster-4691.1	Cluster-4691.1;	1.82871	0.0765699	2.8738	0.28192
Cluster-7236.0	Cluster-7236.0	Cluster-7236.0;orf1	-0.182704	0.0765755	1.379	0.56827
Cluster-16305.1	Cluster-16305.1	Cluster-16305.1;orf1	-0.374353	0.0766261	-0.28729	0.85635
Cluster-11802.0	Cluster-11802.0	Cluster-11802.0;	-0.394849	0.0767699	-0.30548	0.93926
Cluster-6033.1	Cluster-6033.1	Cluster-6033.1;orf1	0.441047	0.0768538	0.91849	0.27581
Cluster-19160.0	Cluster-19160.0	Cluster-19160.0;orf1	0.206749	0.0769866	1.7944	0.024907
Cluster-4389.907	Cluster-4389.907	Cluster-4389.907;orf1	1.42024	0.0770076	4.3071	6.71e-07
Cluster-17174.0	Cluster-17174.0	Cluster-17174.0;orf1	1.38872	0.0770535	3.1794	0.00028401
Cluster-4389.15562	Cluster-4389.15562	Cluster-4389.15562;orf1	1.77609	0.0771231	3.6968	3.99e-05
Cluster-4389.12074	Cluster-4389.12074	Cluster-4389.12074;orf1	0.565347	0.0771535	1.0496	0.29214
Cluster-4389.1426	Cluster-4389.1426	Cluster-4389.1426;orf1	-0.324927	0.0772343	0.0092239	0.99266
Cluster-4389.13380	Cluster-4389.13380	Cluster-4389.13380;orf1	-0.292669	0.0772579	-0.97888	0.48948
Cluster-4389.13752	Cluster-4389.13752	Cluster-4389.13752;orf1	-0.403774	0.0772691	1	0.32767
Cluster-15720.0	Cluster-15720.0	Cluster-15720.0;orf1	-0.564153	0.0774561	-0.55556	0.68445
Cluster-4389.1625	Cluster-4389.1625	Cluster-4389.1625;orf1	-0.747945	0.0776851	-1.8901	0.030611
[truncated: 5,006 more rows]
