# Supplementary material for: Proteome and Transcriptome Analysis of Gonads Reveals Intersex in Gigantidas haimaensis
Source: BMC Genomics. 2022 Mar 3;23:174. doi: 10.1186/s12864-022-08407-w (PMC8892766; doi:10.1186/s12864-022-08407-w)
Supplement: Supplementary file 6 — Additional file 6. [file 12864_2022_8407_MOESM6_ESM.xlsx]

## Sheet: Supplementary Table S6--211129
Supplementary Table S6. Correlation analysis of GO functional and KEGG pathway enrichment between proteome and transcriptome association analysis.
Gene_id	Tran_id	Prot_id	GO_fun	kegg	Protein(log2fc)	Protein(pval)	Tran(log2fc)	Tran(pval)
Cluster-19193.0	Cluster-19193.0	Cluster-19193.0;orf1	-	-	1.23242	0.00449972	3.3234	0.0023591
Cluster-21193.0	Cluster-21193.0	Cluster-21193.0;orf1	-	-	-1.00376	0.0180416	-3.5988	0.024679
Cluster-9601.0	Cluster-9601.0	Cluster-9601.0;orf1	-	Glycosaminoglycan biosynthesis - heparan sulfate / heparin(map00534)	-1.83386	0.0460954	-1.5546	0.61999
Cluster-4389.4500	Cluster-4389.4500	Cluster-4389.4500;orf1	-	-	1.22411	0.0150019	6.3817	1.6388e-11
Cluster-4389.11690	Cluster-4389.11690	Cluster-4389.11690;orf1	single-organism process	Purine metabolism(map00230)	1.32346	0.0133563	0.77591	0.54343
Cluster-4389.7937	Cluster-4389.7937	Cluster-4389.7937;orf1	single-organism process	One carbon pool by folate(map00670)	1.56297	0.00787523	3.007	0.028392
Cluster-4389.12252	Cluster-4389.12252	Cluster-4389.12252;orf1	-	-	1.12012	0.00526861	1.7729	0.023836
Cluster-15816.0	Cluster-15816.0	Cluster-15816.0;orf1	-	-	1.23782	0.00423461	0.34063	0.59513
Cluster-4389.4482	Cluster-4389.4482	Cluster-4389.4482;orf1	-	-	-1.12318	0.000630923	-2.3001	0.06055
Cluster-4389.12087	Cluster-4389.12087	Cluster-4389.12087;orf2	-	Oocyte meiosis(map04114)	1.07431	0.0251943	3.7181	0.0032926
Cluster-4389.11955	Cluster-4389.11955	Cluster-4389.11955;orf2	-	-	1.30881	0.0191196	6.4181	3.1193e-12
Cluster-4389.2783	Cluster-4389.2783	Cluster-4389.2783;orf1	-	-	1.46337	0.00165261	-0.87378	0.48591
Cluster-1109.1	Cluster-1109.1	Cluster-1109.1;orf1	-	-	1.55437	0.00158588	2.5623	0.45685
Cluster-4389.3498	Cluster-4389.3498	Cluster-4389.3498;orf1	-	-	-1.29245	0.0357619	-1.3618	0.055826
Cluster-7029.0	Cluster-7029.0	Cluster-7029.0;orf1	-	-	1.29261	0.0128707	-1.8203	0.49489
Cluster-4389.15630	Cluster-4389.15630	Cluster-4389.15630;	-	-	1.10997	0.0162915	-0.77047	0.76326
Cluster-4389.6017	Cluster-4389.6017	Cluster-4389.6017;orf1	binding	-	1.54017	0.0167851	-0.48644	0.62026
Cluster-4389.11074	Cluster-4389.11074	Cluster-4389.11074;orf1	-	-	1.42021	0.0299473	11.229	1.5117e-17
Cluster-19608.0	Cluster-19608.0	Cluster-19608.0;orf1	binding	-	-1.90722	0.0472049	-2.8593	0.0072129
Cluster-4389.3284	Cluster-4389.3284	Cluster-4389.3284;orf1	-	-	1.36844	0.00251107	3.9936	0.074067
Cluster-9614.0	Cluster-9614.0	Cluster-9614.0;orf1	-	-	-1.59762	0.026874	1.6972	0.44708
Cluster-19805.0	Cluster-19805.0	Cluster-19805.0;orf1	-	-	-1.0657	0.0034288	0.18577	0.8418
Cluster-4389.10337	Cluster-4389.10337	Cluster-4389.10337;orf2	-	-	2.79717	0.00899956	3.4483	0.0016669
Cluster-4389.5564	Cluster-4389.5564	Cluster-4389.5564;orf1	-	-	1.0743	0.0424076	9.6252	1.4193e-11
Cluster-4389.10995	Cluster-4389.10995	Cluster-4389.10995;orf1	-	-	1.11388	0.00279351	10.291	1.0762e-11
Cluster-7807.0	Cluster-7807.0	Cluster-7807.0;orf1	-	-	1.76101	0.0456767	3.4124	0.02971
Cluster-4389.5322	Cluster-4389.5322	Cluster-4389.5322;orf1	-	-	1.0321	0.0275646	6.2499	1.7812e-08
Cluster-5636.0	Cluster-5636.0	Cluster-5636.0;	binding	-	1.18926	0.024929	1.1678	0.76743
Cluster-4389.12751	Cluster-4389.12751	Cluster-4389.12751;orf1	-	One carbon pool by folate(map00670)	1.37635	0.00663669	1.5909	0.023682
Cluster-4389.4908	Cluster-4389.4908	Cluster-4389.4908;orf1	binding	Adrenergic signaling in cardiomyocytes(map04261)	1.26501	0.0110588	1.6268	0.093101
Cluster-17858.0	Cluster-17858.0	Cluster-17858.0;orf1	binding	Pyrimidine metabolism(map00240)	-1.18243	0.0375456	0.098848	0.94156
Cluster-4389.12398	Cluster-4389.12398	Cluster-4389.12398;orf1	single-organism process	-	-1.09564	0.0179154	0.64645	0.41482
Cluster-4389.12548	Cluster-4389.12548	Cluster-4389.12548;orf1	binding	Alcoholism(map05034)	1.05327	0.0150367	-2.0544	0.098594
Cluster-4389.6597	Cluster-4389.6597	Cluster-4389.6597;	-	-	3.07488	0.0159656	4.6253	9.2857e-06
Cluster-4389.4379	Cluster-4389.4379	Cluster-4389.4379;orf2	-	-	1.36275	0.029136	5.4233	2.2165e-09
Cluster-4389.13524	Cluster-4389.13524	Cluster-4389.13524;orf1	-	-	1.0798	0.0423374	4.1927	4.4413e-06
Cluster-4389.11919	Cluster-4389.11919	Cluster-4389.11919;orf1	binding	-	2.36999	0.0359538	2.5876	0.18292
Cluster-4389.15909	Cluster-4389.15909	Cluster-4389.15909;orf2	binding	-	1.23205	0.00198499	2.0447	0.079491
Cluster-4389.12230	Cluster-4389.12230	Cluster-4389.12230;orf1	-	-	1.46303	0.0436541	6.938	5.5877e-09
Cluster-13789.0	Cluster-13789.0	Cluster-13789.0;	-	-	-1.00679	0.0107785	-2.3453	0.55625
Cluster-4389.12144	Cluster-4389.12144	Cluster-4389.12144;orf1	-	-	1.30183	0.0474298	6.7557	1.4029e-12
Cluster-10172.0	Cluster-10172.0	Cluster-10172.0;orf1	-	-	1.69536	0.0256665	3.8767	0.0084843
Cluster-4389.15586	Cluster-4389.15586	Cluster-4389.15586;orf1	binding	-	1.38177	0.0104714	3.4753	0.0071637
Cluster-4578.0	Cluster-4578.0	Cluster-4578.0;	-	Huntington's disease(map05016)	1.42124	0.0176863	1.8164	0.60144
Cluster-4389.4057	Cluster-4389.4057	Cluster-4389.4057;orf1	cellular protein modification process	-	1.21638	0.0296279	2.9388	0.00015437
Cluster-4389.4990	Cluster-4389.4990	Cluster-4389.4990;orf1	-	Necroptosis(map04217)	1.57456	0.00436715	1.9972	0.011148
Cluster-8888.0	Cluster-8888.0	Cluster-8888.0;	single-organism process	-	-2.07415	0.0132114	-2.5721	0.3475
Cluster-5301.1	Cluster-5301.1	Cluster-5301.1;	-	-	1.19038	0.0355225	-0.072463	0.98346
Cluster-4389.12	Cluster-4389.12	Cluster-4389.12;orf1	-	-	1.23024	0.039117	4.6644	8.3021e-07
Cluster-4389.2416	Cluster-4389.2416	Cluster-4389.2416;	binding	Oocyte meiosis(map04114)	1.09402	0.00322538	2.4348	0.00095266
Cluster-4389.5598	Cluster-4389.5598	Cluster-4389.5598;	binding	-	1.61502	0.0165609	3.5941	0.01017
Cluster-17750.0	Cluster-17750.0	Cluster-17750.0;	-	-	-1.2625	0.0326087	-3.1321	0.0062664
Cluster-4389.466	Cluster-4389.466	Cluster-4389.466;orf1	-	Apelin signaling pathway(map04371)	-1.11211	0.00635105	0.82248	0.51846
Cluster-4389.3279	Cluster-4389.3279	Cluster-4389.3279;	-	-	1.01501	0.0105896	4.2797	0.00041853
Cluster-3768.0	Cluster-3768.0	Cluster-3768.0;orf1	-	-	1.52072	0.002699	7.7316	1.7354e-07
Cluster-6704.0	Cluster-6704.0	Cluster-6704.0;orf1	-	Shigellosis(map05131)	-1.48064	0.0221174	-1.8641	0.46253
Cluster-4389.16791	Cluster-4389.16791	Cluster-4389.16791;orf1	binding	-	1.16031	0.0294693	7.5282	1.4014e-08
Cluster-8332.0	Cluster-8332.0	Cluster-8332.0;orf1	-	-	1.63329	0.00029445	2.0258	0.60247
Cluster-4389.10148	Cluster-4389.10148	Cluster-4389.10148;orf1	-	-	1.28954	0.00434234	2.4038	0.001128
Cluster-4389.3349	Cluster-4389.3349	Cluster-4389.3349;orf1	cellular protein modification process	-	-1.19609	0.0202337	-3.1456	0.0004092
Cluster-4389.7090	Cluster-4389.7090	Cluster-4389.7090;orf1	establishment of localization	-	-1.61125	0.00628193	-1.0985	0.07095
Cluster-15837.0	Cluster-15837.0	Cluster-15837.0;orf1	binding	-	2.03155	0.0389226	0.25732	0.83897
Cluster-4389.7309	Cluster-4389.7309	Cluster-4389.7309;orf1	-	-	1.17154	0.0385428	1.9212	0.053428
Cluster-4389.12617	Cluster-4389.12617	Cluster-4389.12617;orf1	-	-	1.60543	0.0397611	4.6015	0.0015873
Cluster-13542.0	Cluster-13542.0	Cluster-13542.0;orf1	-	-	1.43058	0.00813624	-0.70426	0.77818
Cluster-660.0	Cluster-660.0	Cluster-660.0;	-	Huntington's disease(map05016)	1.9374	0.045532	0.57013	0.8858
Cluster-4389.7582	Cluster-4389.7582	Cluster-4389.7582;orf1	binding	Oocyte meiosis(map04114)	1.82017	0.00620843	2.7496	0.0083722
Cluster-13332.1	Cluster-13332.1	Cluster-13332.1;	single-organism process	-	-1.16026	0.0316065	0.52543	0.89475
Cluster-4389.2303	Cluster-4389.2303	Cluster-4389.2303;	-	-	1.58881	0.00141804	0.80279	0.48275
Cluster-17069.0	Cluster-17069.0	Cluster-17069.0;orf1	-	-	1.65538	0.0424086	4.9585	1.1e-07
Cluster-4389.13967	Cluster-4389.13967	Cluster-4389.13967;orf1	binding	-	1.17652	0.0443448	-0.9041	0.48036
Cluster-4389.11466	Cluster-4389.11466	Cluster-4389.11466;	-	-	1.27265	0.0157994	11.08	4.2682e-15
Cluster-4389.14759	Cluster-4389.14759	Cluster-4389.14759;orf1	cellular protein modification process	-	1.20175	0.0292818	-0.58227	0.4792
Cluster-4389.11273	Cluster-4389.11273	Cluster-4389.11273;orf1	intracellular non-membrane-bounded organelle	-	1.1923	0.0211219	2.2956	0.0037146
Cluster-4389.12025	Cluster-4389.12025	Cluster-4389.12025;orf1	-	-	1.14615	0.00278073	6.5599	3.3207e-07
Cluster-4389.16924	Cluster-4389.16924	Cluster-4389.16924;orf1	-	-	1.4547	0.0469138	5.0958	0.0073435
Cluster-4389.174	Cluster-4389.174	Cluster-4389.174;orf1	establishment of localization	-	-1.32134	0.0186073	-0.33394	0.84452
Cluster-15811.0	Cluster-15811.0	Cluster-15811.0;orf1	-	Necroptosis(map04217)	-1.19085	0.00710957	-0.57576	0.6545
Cluster-4389.5163	Cluster-4389.5163	Cluster-4389.5163;orf1	-	-	1.34797	0.0305604	1.6299	0.26146
Cluster-4389.16439	Cluster-4389.16439	Cluster-4389.16439;	-	Amino sugar and nucleotide sugar metabolism(map00520)	-1.39862	0.00111786	-1.7249	0.33368
Cluster-4389.10639	Cluster-4389.10639	Cluster-4389.10639;orf1	binding	-	1.13246	0.00134166	4.0178	0.00021039
Cluster-4389.7807	Cluster-4389.7807	Cluster-4389.7807;orf1	establishment of localization	-	-1.37124	0.0135209	-1.2903	0.17005
Cluster-4389.4574	Cluster-4389.4574	Cluster-4389.4574;orf1	-	-	1.1921	0.0265053	6.1577	2.2454e-06
Cluster-4389.10405	Cluster-4389.10405	Cluster-4389.10405;orf1	cellular protein modification process	-	1.33421	0.0158241	-0.67463	0.69151
Cluster-4389.13106	Cluster-4389.13106	Cluster-4389.13106;orf1	-	-	1.49139	0.0100108	3.7223	7.5006e-05
Cluster-5848.0	Cluster-5848.0	Cluster-5848.0;	binding	-	1.77991	0.00531044	-2.3687	0.3101
Cluster-13841.0	Cluster-13841.0	Cluster-13841.0;orf1	-	-	2.27501	0.0107566	-1.7505	0.65878
Cluster-4389.4014	Cluster-4389.4014	Cluster-4389.4014;orf1	binding	-	3.36688	0.0174836	-0.11227	0.93044
Cluster-4389.16450	Cluster-4389.16450	Cluster-4389.16450;orf1	-	-	1.45504	0.00863034	3.2457	2.4858e-05
Cluster-4389.12287	Cluster-4389.12287	Cluster-4389.12287;orf1	-	-	1.19234	0.0335495	4.6603	8.4096e-07
Cluster-4389.13107	Cluster-4389.13107	Cluster-4389.13107;orf1	-	Apelin signaling pathway(map04371)	1.02447	0.0434048	2.3465	0.00014988
Cluster-4389.13080	Cluster-4389.13080	Cluster-4389.13080;orf1	-	Tight junction(map04530)	1.14956	0.0182908	6.9744	5.8544e-14
Cluster-3403.0	Cluster-3403.0	Cluster-3403.0;	binding	-	-1.05518	0.0389026	1.5741	0.68942
Cluster-21470.0	Cluster-21470.0	Cluster-21470.0;	-	-	1.89727	0.0153741	0.013923	0.99501
Cluster-4389.12344	Cluster-4389.12344	Cluster-4389.12344;orf1	-	-	1.42149	0.0308199	4.8506	1.1132e-07
Cluster-6543.0	Cluster-6543.0	Cluster-6543.0;orf1	binding	-	1.5902	0.0180517	1.9827	0.17442
Cluster-8475.1	Cluster-8475.1	Cluster-8475.1;	establishment of localization	-	-1.59827	0.0170664	2.4118	0.19801
Cluster-4389.1340	Cluster-4389.1340	Cluster-4389.1340;	-	Apelin signaling pathway(map04371)	1.0374	0.0424919	0.97291	0.49546
Cluster-4389.5165	Cluster-4389.5165	Cluster-4389.5165;orf1	-	-	1.24397	0.00743971	1.4036	0.22821
Cluster-13528.1	Cluster-13528.1	Cluster-13528.1;	-	-	1.12364	0.021579	2.2898	0.5375
Cluster-4389.15434	Cluster-4389.15434	Cluster-4389.15434;orf1	-	-	1.73979	0.0038015	3.2952	0.0046467
Cluster-4389.4757	Cluster-4389.4757	Cluster-4389.4757;orf1	binding	-	1.01959	0.022285	6.1981	0.00034075
Cluster-4389.13360	Cluster-4389.13360	Cluster-4389.13360;orf2	binding	-	1.14885	0.0102869	4.5108	2.0968e-05
Cluster-22099.0	Cluster-22099.0	Cluster-22099.0;orf1	-	-	1.05311	0.014103	3.6149	0.0006008
Cluster-4389.15648	Cluster-4389.15648	Cluster-4389.15648;orf1	-	-	1.43831	0.00944863	2.4799	0.0069663
Cluster-21068.0	Cluster-21068.0	Cluster-21068.0;orf1	-	-	1.3057	0.0118451	0.96184	0.26996
Cluster-18509.1	Cluster-18509.1	Cluster-18509.1;orf1	binding	FoxO signaling pathway(map04068)	2.05421	0.00130056	4.622	4.4451e-06
Cluster-20163.0	Cluster-20163.0	Cluster-20163.0;orf1	binding	Oocyte meiosis(map04114)	-1.17262	0.0150072	-2.3708	0.0070038
Cluster-16926.0	Cluster-16926.0	Cluster-16926.0;orf1	binding	-	-1.18225	0.0225475	-2.825	0.0019583
Cluster-8988.0	Cluster-8988.0	Cluster-8988.0;	binding	-	-1.09489	0.00913135	-2.6015	0.32718
Cluster-4389.4907	Cluster-4389.4907	Cluster-4389.4907;orf1	-	-	1.24602	0.0170391	3.5549	9.6384e-07
Cluster-9260.0	Cluster-9260.0	Cluster-9260.0;orf1	-	-	-1.98881	0.00299265	-5.4332	0.0015422
Cluster-4389.11583	Cluster-4389.11583	Cluster-4389.11583;orf2	single-organism process	Lysosome(map04142)	-1.33805	0.00787237	-3.2389	1.4549e-05
Cluster-4389.12324	Cluster-4389.12324	Cluster-4389.12324;orf1	-	-	1.48606	0.00841753	4.7397	4.3686e-06
Cluster-4389.2746	Cluster-4389.2746	Cluster-4389.2746;orf1	-	-	-1.01068	0.0315514	-3.771	0.025934
Cluster-4389.11222	Cluster-4389.11222	Cluster-4389.11222;orf1	-	-	1.39629	0.0304851	3.9361	7.846e-06
Cluster-21898.0	Cluster-21898.0	Cluster-21898.0;orf2	-	-	1.04016	0.0374233	4.5706	3.2435e-09
Cluster-4389.4913	Cluster-4389.4913	Cluster-4389.4913;orf1	-	Citrate cycle (TCA cycle)(map00020)	1.025	0.0389772	1.8933	0.0070833
Cluster-17764.0	Cluster-17764.0	Cluster-17764.0;orf1	binding	-	-1.26983	0.0439209	-3.5121	2.7786e-05
Cluster-4394.0	Cluster-4394.0	Cluster-4394.0;orf1	-	-	1.54013	0.0351813	1.3171	0.73847
Cluster-14322.1	Cluster-14322.1	Cluster-14322.1;orf1	-	-	1.95329	0.00662478	2.4437	0.019656
Cluster-4389.4645	Cluster-4389.4645	Cluster-4389.4645;orf2	binding	-	1.48111	0.00264844	1.2131	0.096102
Cluster-4389.1586	Cluster-4389.1586	Cluster-4389.1586;orf1	-	-	1.21216	0.023304	3.759	1.0875e-05
Cluster-4797.0	Cluster-4797.0	Cluster-4797.0;	-	-	1.33658	0.00621702	9.1214	3.0981e-10
Cluster-9951.0	Cluster-9951.0	Cluster-9951.0;	-	-	1.47449	0.00741372	0.38765	0.9063
Cluster-4389.12412	Cluster-4389.12412	Cluster-4389.12412;orf1	-	-	2.22845	0.028783	6.7793	7.9687e-19
Cluster-4389.4463	Cluster-4389.4463	Cluster-4389.4463;orf1	-	-	1.12151	0.0124278	0.83943	0.26613
Cluster-4389.178	Cluster-4389.178	Cluster-4389.178;orf2	binding	-	1.05693	0.0394467	3.0349	0.0036664
Cluster-17013.0	Cluster-17013.0	Cluster-17013.0;orf1	-	-	-1.20403	0.0102899	0.70311	0.81236
Cluster-19606.0	Cluster-19606.0	Cluster-19606.0;orf1	-	-	1.63495	0.0290908	4.0815	9.9211e-06
Cluster-4389.4999	Cluster-4389.4999	Cluster-4389.4999;orf1	-	-	1.01011	0.0384966	4.3472	7.1966e-09
Cluster-19953.0	Cluster-19953.0	Cluster-19953.0;orf1	-	-	-1.14019	0.00615122	-1.7082	0.19446
Cluster-17150.0	Cluster-17150.0	Cluster-17150.0;orf1	establishment of localization	-	1.14778	0.0269693	0.0065774	0.99436
Cluster-4389.5524	Cluster-4389.5524	Cluster-4389.5524;orf1	-	-	1.09659	0.0453782	2.625	0.00019492
Cluster-4389.1400	Cluster-4389.1400	Cluster-4389.1400;orf1	binding	-	1.03642	0.00851503	1.9952	0.015016
Cluster-4389.15643	Cluster-4389.15643	Cluster-4389.15643;orf1	-	-	1.18079	0.0351388	2.7561	0.0028817
Cluster-4389.1727	Cluster-4389.1727	Cluster-4389.1727;orf1	binding	Taurine and hypotaurine metabolism(map00430)	-1.10561	0.0106699	-2.0136	0.037021
Cluster-4389.5505	Cluster-4389.5505	Cluster-4389.5505;orf1	-	-	2.42096	0.0183673	11.351	6.0605e-16
Cluster-4389.1134	Cluster-4389.1134	Cluster-4389.1134;	-	Oxytocin signaling pathway(map04921)	1.37537	0.00525719	2.7973	0.068945
Cluster-4389.16239	Cluster-4389.16239	Cluster-4389.16239;	-	-	1.43136	0.020373	5.2421	4.1468e-07
Cluster-4389.14313	Cluster-4389.14313	Cluster-4389.14313;	-	Alcoholism(map05034)	1.64369	0.0145318	0.34368	0.75921
Cluster-4389.1480	Cluster-4389.1480	Cluster-4389.1480;orf1	-	-	1.03374	0.0281363	4.0205	0.0044723
Cluster-18079.0	Cluster-18079.0	Cluster-18079.0;	ubiquitin-protein transferase activity	Tight junction(map04530)	-1.0228	0.00971939	-1.9101	0.064436
Cluster-4389.12244	Cluster-4389.12244	Cluster-4389.12244;orf1	-	-	1.56903	0.0137503	7.5849	1.4142e-12
Cluster-4389.3585	Cluster-4389.3585	Cluster-4389.3585;orf1	-	-	1.45795	0.0401385	4.5128	1.9562e-08
Cluster-4389.10761	Cluster-4389.10761	Cluster-4389.10761;orf1	-	-	1.03602	0.0050846	2.3645	0.033476
Cluster-4389.14612	Cluster-4389.14612	Cluster-4389.14612;orf1	-	-	1.05309	0.0413684	3.6312	0.00015894
Cluster-4389.7646	Cluster-4389.7646	Cluster-4389.7646;orf1	-	-	-1.1238	0.0251521	-1.954	0.14131
Cluster-16510.0	Cluster-16510.0	Cluster-16510.0;orf1	-	-	-1.11846	0.0270147	-1.2795	0.027375
Cluster-4389.15058	Cluster-4389.15058	Cluster-4389.15058;orf1	-	-	1.55142	0.0263557	2.1088	0.57962
Cluster-4389.12916	Cluster-4389.12916	Cluster-4389.12916;orf1	-	-	1.2517	0.00965257	8.2548	9.0568e-14
Cluster-19389.1	Cluster-19389.1	Cluster-19389.1;	-	-	1.6038	0.00106643	-1.1744	0.28445
Cluster-4389.3893	Cluster-4389.3893	Cluster-4389.3893;orf1	binding	-	1.11913	0.0131081	1.4758	0.40014
Cluster-6859.0	Cluster-6859.0	Cluster-6859.0;orf1	-	-	1.01662	0.0202132	-1.8925	0.15324
Cluster-8704.0	Cluster-8704.0	Cluster-8704.0;orf1	-	-	-1.2812	0.00570554	-2.4134	0.13541
Cluster-4389.5364	Cluster-4389.5364	Cluster-4389.5364;	-	-	1.13986	0.0441771	2.9917	0.032708
Cluster-4389.14540	Cluster-4389.14540	Cluster-4389.14540;orf1	-	Homologous recombination(map03440)	1.47587	0.0117035	10.34	1.7096e-13
Cluster-4389.2544	Cluster-4389.2544	Cluster-4389.2544;orf1	binding	-	1.09198	0.040567	4.3798	3.5506e-05
Cluster-15763.0	Cluster-15763.0	Cluster-15763.0;orf1	-	-	1.21374	0.0121648	-1.6043	0.18625
Cluster-20419.0	Cluster-20419.0	Cluster-20419.0;orf1	-	-	1.18461	0.0382709	3.0045	0.0011746
Cluster-4389.6203	Cluster-4389.6203	Cluster-4389.6203;orf1	-	-	1.06713	0.00236978	1.0195	0.35963
Cluster-4389.15448	Cluster-4389.15448	Cluster-4389.15448;orf1	binding	-	1.37285	0.0376962	4.8551	7.6597e-11
Cluster-12762.0	Cluster-12762.0	Cluster-12762.0;orf1	-	-	1.00704	0.034056	2.6661	0.12939
Cluster-4389.5811	Cluster-4389.5811	Cluster-4389.5811;orf1	-	-	1.7433	0.0485399	10.443	5.8689e-13
Cluster-14129.0	Cluster-14129.0	Cluster-14129.0;orf1	binding	-	-1.18787	0.00330273	-0.85371	0.71885
Cluster-3943.0	Cluster-3943.0	Cluster-3943.0;	-	-	1.23986	0.0418874	2.9232	0.35731
Cluster-4389.11465	Cluster-4389.11465	Cluster-4389.11465;orf1	-	-	1.38785	0.0206875	3.2065	0.00058879
Cluster-9170.0	Cluster-9170.0	Cluster-9170.0;orf1	-	Glycerophospholipid metabolism(map00564)	1.1813	0.0311821	6.8397	1.6088e-08
Cluster-17554.0	Cluster-17554.0	Cluster-17554.0;orf1	-	-	-1.14689	0.0181685	-2.6243	0.057625
Cluster-4389.12968	Cluster-4389.12968	Cluster-4389.12968;orf1	binding	-	1.35155	0.00535024	1.8414	0.084347
Cluster-4389.5942	Cluster-4389.5942	Cluster-4389.5942;orf1	binding	-	1.06839	0.00451817	2.8803	0.0034438
Cluster-18098.1	Cluster-18098.1	Cluster-18098.1;	-	-	-1.0437	0.0413411	-2.9805	0.10032
Cluster-4389.11445	Cluster-4389.11445	Cluster-4389.11445;orf1	membrane	-	1.97221	0.010461	3.5766	3.9716e-06
Cluster-4389.16093	Cluster-4389.16093	Cluster-4389.16093;orf1	-	-	-1.51033	0.0400684	-1.9226	0.28735
Cluster-5004.0	Cluster-5004.0	Cluster-5004.0;orf1	-	-	1.03615	0.0373028	1.2017	0.76082
Cluster-4389.16717	Cluster-4389.16717	Cluster-4389.16717;orf1	-	-	-1.10443	0.0112396	-2.4042	0.00025368
Cluster-4389.13166	Cluster-4389.13166	Cluster-4389.13166;orf1	-	-	1.37034	0.0268392	1.9775	0.041715
Cluster-15819.0	Cluster-15819.0	Cluster-15819.0;orf1	single-organism process	-	-1.03134	0.0484574	-2.0972	0.10949
Cluster-4389.13325	Cluster-4389.13325	Cluster-4389.13325;orf1	-	-	1.16344	0.0159931	4.1391	0.0041097
Cluster-4389.13481	Cluster-4389.13481	Cluster-4389.13481;orf1	-	Pyrimidine metabolism(map00240)	1.50615	0.0101037	2.5952	0.017446
Cluster-3325.0	Cluster-3325.0	Cluster-3325.0;orf1	binding	-	1.71372	0.00670632	7.8352	8.226e-08
Cluster-4389.11938	Cluster-4389.11938	Cluster-4389.11938;orf1	binding	-	1.46759	0.0405718	10.936	1.1581e-14
Cluster-4389.16561	Cluster-4389.16561	Cluster-4389.16561;orf1	-	-	1.0032	0.00892218	2.491	0.41298
Cluster-4389.11380	Cluster-4389.11380	Cluster-4389.11380;orf1	-	-	1.36447	0.0174582	5.2116	1.6232e-08
Cluster-4389.9685	Cluster-4389.9685	Cluster-4389.9685;orf1	-	-	1.20356	0.0251475	2.8311	0.054668
Cluster-8452.0	Cluster-8452.0	Cluster-8452.0;orf1	-	-	1.00936	0.020259	0.25583	0.93914
Cluster-4389.10769	Cluster-4389.10769	Cluster-4389.10769;orf1	membrane	Protein export(map03060)	-1.00848	0.00076545	-0.48486	0.54956
Cluster-1649.0	Cluster-1649.0	Cluster-1649.0;orf1	-	-	-1.15731	0.00860517	0.57999	0.88383
Cluster-4389.8881	Cluster-4389.8881	Cluster-4389.8881;orf1	binding	-	-1.02233	0.0101234	-4.9737	2.0191e-08
Cluster-4389.7933	Cluster-4389.7933	Cluster-4389.7933;orf1	binding	-	-1.6675	0.000878022	-2.7442	0.015002
Cluster-4389.10440	Cluster-4389.10440	Cluster-4389.10440;orf1	-	-	1.137	0.0119116	0.59375	0.69212
Cluster-19771.0	Cluster-19771.0	Cluster-19771.0;orf1	-	-	-1.0036	0.000227115	-4.3334	0.058437
Cluster-4389.15001	Cluster-4389.15001	Cluster-4389.15001;orf1	-	-	1.04901	0.0270347	0.59441	0.44054
Cluster-4389.12843	Cluster-4389.12843	Cluster-4389.12843;orf1	-	-	1.03238	0.00413476	2.4406	0.014536
Cluster-4389.11985	Cluster-4389.11985	Cluster-4389.11985;orf1	-	-	1.4133	0.00662163	2.1306	0.029989
Cluster-4389.9825	Cluster-4389.9825	Cluster-4389.9825;orf1	-	-	1.20749	0.0441337	2.5132	0.000139
Cluster-4389.8655	Cluster-4389.8655	Cluster-4389.8655;	-	-	-2.0104	0.00714978	-2.8113	0.30895
Cluster-20471.0	Cluster-20471.0	Cluster-20471.0;orf1	binding	-	1.17973	0.0106754	2.171	0.023602
Cluster-4389.821	Cluster-4389.821	Cluster-4389.821;orf1	-	-	1.12528	0.0332915	1.9541	0.3603
Cluster-6477.0	Cluster-6477.0	Cluster-6477.0;orf1	-	-	1.44454	0.0463177	6.3974	7.2975e-07
Cluster-4389.1343	Cluster-4389.1343	Cluster-4389.1343;orf1	membrane	p53 signaling pathway(map04115)	-1.00333	0.0165251	-3.9147	0.024953
Cluster-4389.13016	Cluster-4389.13016	Cluster-4389.13016;orf1	binding	Tight junction(map04530)	1.14759	0.00384318	3.0519	0.00051909
Cluster-10220.0	Cluster-10220.0	Cluster-10220.0;	-	-	1.24654	0.00468547	1.3339	0.36472
Cluster-4389.13517	Cluster-4389.13517	Cluster-4389.13517;orf1	-	-	1.52166	0.00325209	4.0578	7.7353e-05
Cluster-10232.0	Cluster-10232.0	Cluster-10232.0;orf1	-	-	1.42573	0.0176585	3.0941	0.10444
Cluster-4389.4360	Cluster-4389.4360	Cluster-4389.4360;orf1	-	-	1.76723	0.0132228	2.2025	0.0061509
Cluster-16978.0	Cluster-16978.0	Cluster-16978.0;orf1	-	-	-1.40885	0.0213093	-1.164	0.38193
Cluster-4389.15227	Cluster-4389.15227	Cluster-4389.15227;orf1	-	-	1.47468	0.032164	3.6347	0.11079
Cluster-10407.0	Cluster-10407.0	Cluster-10407.0;orf1	-	-	1.13987	0.00940526	2.3582	0.095726
Cluster-6297.0	Cluster-6297.0	Cluster-6297.0;orf1	binding	-	-1.11422	0.0100136	1.8536	0.44556
Cluster-6137.0	Cluster-6137.0	Cluster-6137.0;orf1	binding	-	-1.24751	0.0129464	-0.89914	0.58283
Cluster-4389.12348	Cluster-4389.12348	Cluster-4389.12348;orf1	binding	-	1.57124	0.0351254	5.3972	4.1186e-15
Cluster-6699.0	Cluster-6699.0	Cluster-6699.0;orf1	-	-	-1.0229	0.000244932	-3.1577	0.019198
Cluster-4389.16884	Cluster-4389.16884	Cluster-4389.16884;orf1	-	-	1.84232	0.0480396	4.5773	2.3823e-10
Cluster-4389.6334	Cluster-4389.6334	Cluster-4389.6334;orf1	binding	-	1.01541	0.031346	-0.45033	0.67335
Cluster-4389.13088	Cluster-4389.13088	Cluster-4389.13088;orf1	binding	-	1.21318	0.0229083	4.7361	6.5037e-10
Cluster-4389.2291	Cluster-4389.2291	Cluster-4389.2291;orf1	binding	-	1.19799	0.0466691	4.501	0.0054215
Cluster-4389.11864	Cluster-4389.11864	Cluster-4389.11864;	-	-	1.50835	0.00482908	2.0481	0.28212
Cluster-4389.5813	Cluster-4389.5813	Cluster-4389.5813;orf1	gap junction	-	1.01627	0.0319391	1.6253	0.049519
Cluster-4389.988	Cluster-4389.988	Cluster-4389.988;orf1	-	-	1.17156	0.035693	1.6372	0.22694
Cluster-20611.3	Cluster-20611.3	Cluster-20611.3;	-	-	-1.31345	0.0278207	-7.9864	3.4258e-05
Cluster-4389.3959	Cluster-4389.3959	Cluster-4389.3959;orf1	-	-	1.09635	0.0147217	10.154	1.8187e-12
Cluster-13487.0	Cluster-13487.0	Cluster-13487.0;	-	-	-1.16738	0.0454006	-5.6385	0.11957
Cluster-4389.6508	Cluster-4389.6508	Cluster-4389.6508;orf1	-	-	2.38582	5.57224e-05	8.1198	3.5247e-10
Cluster-4389.10216	Cluster-4389.10216	Cluster-4389.10216;orf1	establishment of localization	-	1.53919	0.00635335	4.8951	1.1368e-07
Cluster-4389.15705	Cluster-4389.15705	Cluster-4389.15705;orf1	binding	-	1.59484	0.00389036	2.9862	0.014124
Cluster-22107.0	Cluster-22107.0	Cluster-22107.0;orf1	binding	-	1.37882	0.0184861	-0.75114	0.60626
Cluster-4621.0	Cluster-4621.0	Cluster-4621.0;	establishment of localization	Tuberculosis(map05152)	-1.02379	0.00237022	1.8416	0.63965
Cluster-4389.12092	Cluster-4389.12092	Cluster-4389.12092;orf1	binding	Alcoholism(map05034)	1.87001	0.00819281	4.0929	0.050622
Cluster-4389.15063	Cluster-4389.15063	Cluster-4389.15063;	catalytic complex	Huntington's disease(map05016)	1.20599	0.0355919	6.4659	9.0229e-06
Cluster-4389.1377	Cluster-4389.1377	Cluster-4389.1377;	binding	-	1.36994	0.0328605	4.5451	0.062857
Cluster-21436.0	Cluster-21436.0	Cluster-21436.0;orf1	-	-	1.06946	0.0479715	3.861	1.3671e-05
Cluster-8963.0	Cluster-8963.0	Cluster-8963.0;orf1	-	cGMP-PKG signaling pathway(map04022)	1.03587	0.0268646	1.1483	0.71965
Cluster-4389.3506	Cluster-4389.3506	Cluster-4389.3506;orf1	-	-	1.96585	0.011615	5.0656	0.012881
Cluster-4389.2579	Cluster-4389.2579	Cluster-4389.2579;orf1	-	-	1.12358	0.00776081	5.5183	2.0607e-05
Cluster-4389.9571	Cluster-4389.9571	Cluster-4389.9571;orf1	-	-	1.12222	0.0456852	0.75574	0.60937
Cluster-4389.1273	Cluster-4389.1273	Cluster-4389.1273;orf1	binding	-	1.19367	0.0361976	2.1977	0.055281
Cluster-4389.11203	Cluster-4389.11203	Cluster-4389.11203;orf1	-	-	1.3679	0.0234139	6.8341	1.2684e-08
Cluster-10060.0	Cluster-10060.0	Cluster-10060.0;orf1	-	-	-1.32778	0.00395836	1.6915	0.40612
Cluster-4389.14145	Cluster-4389.14145	Cluster-4389.14145;orf2	-	-	1.29789	0.0335637	7.9835	1.1794e-08
Cluster-15838.0	Cluster-15838.0	Cluster-15838.0;orf1	binding	Alzheimer's disease(map05010)	1.09696	0.00198881	-2.9135	0.17226
Cluster-4389.15996	Cluster-4389.15996	Cluster-4389.15996;orf1	binding	-	2.87528	0.000404918	-0.39106	0.83836
Cluster-7366.0	Cluster-7366.0	Cluster-7366.0;orf1	binding	Oocyte meiosis(map04114)	3.25055	0.0431887	5.6897	2.0881e-06
Cluster-4389.11409	Cluster-4389.11409	Cluster-4389.11409;orf2	binding	Cell adhesion molecules (CAMs)(map04514)	1.07795	0.0081818	2.1655	NA
Cluster-15409.0	Cluster-15409.0	Cluster-15409.0;orf1	-	-	-1.55137	0.00104472	-1.5552	0.019781
Cluster-18499.0	Cluster-18499.0	Cluster-18499.0;orf1	single-organism process	-	-2.0443	0.0432281	-5.0949	5.9938e-07
Cluster-4389.11155	Cluster-4389.11155	Cluster-4389.11155;orf1	-	Mitophagy - animal(map04137)	1.49143	0.0110974	12.948	1.5546e-20
Cluster-12884.0	Cluster-12884.0	Cluster-12884.0;orf1	-	-	-1.33082	0.00311805	-6.8108	0.00017504
Cluster-4389.16421	Cluster-4389.16421	Cluster-4389.16421;	-	-	2.00296	0.0302731	8.0017	1.5577e-07
Cluster-4389.3235	Cluster-4389.3235	Cluster-4389.3235;orf1	binding	Alcoholism(map05034)	1.20915	0.00891787	-1.5538	0.26349
Cluster-4389.4707	Cluster-4389.4707	Cluster-4389.4707;orf1	binding	-	1.51966	0.0388602	6.6645	3.8233e-05
Cluster-4986.0	Cluster-4986.0	Cluster-4986.0;orf1	-	-	-1.06857	0.00958172	1.4719	0.7018
Cluster-20294.0	Cluster-20294.0	Cluster-20294.0;orf1	-	Protein digestion and absorption(map04974)	-1.32504	0.0223499	-2.8989	0.003684
Cluster-4389.4403	Cluster-4389.4403	Cluster-4389.4403;orf1	binding	Oocyte meiosis(map04114)	1.23252	0.0168972	4.321	0.00021885
Cluster-4389.12197	Cluster-4389.12197	Cluster-4389.12197;orf1	binding	-	1.60805	0.0321658	5.5735	9.9356e-15
Cluster-4389.9922	Cluster-4389.9922	Cluster-4389.9922;orf1	-	-	1.13196	0.00363376	2.8685	0.00020556
Cluster-4389.11865	Cluster-4389.11865	Cluster-4389.11865;orf1	-	-	2.96383	0.0286491	1.1961	0.43816
Cluster-21929.0	Cluster-21929.0	Cluster-21929.0;orf1	-	-	-1.1117	0.00340264	-3.0485	0.00018027
Cluster-4389.5673	Cluster-4389.5673	Cluster-4389.5673;orf1	binding	-	1.01841	0.0106136	1.4064	0.051076
Cluster-4389.4578	Cluster-4389.4578	Cluster-4389.4578;orf1	binding	-	1.10914	0.0272419	4.3743	3.025e-05
Cluster-17431.0	Cluster-17431.0	Cluster-17431.0;	-	Glycerophospholipid metabolism(map00564)	-1.18099	0.0189464	0.012584	0.99749
Cluster-19168.0	Cluster-19168.0	Cluster-19168.0;orf1	binding	-	-1.0246	0.000583065	-2.0963	0.022365
Cluster-17643.0	Cluster-17643.0	Cluster-17643.0;orf1	-	-	1.52116	0.0230964	3.5001	8.559e-05
Cluster-4389.9170	Cluster-4389.9170	Cluster-4389.9170;orf1	binding	MAPK signaling pathway(map04010)	1.44232	0.00315664	-1.2048	0.17211
Cluster-22105.0	Cluster-22105.0	Cluster-22105.0;orf1	-	-	1.08608	0.0394582	-0.22903	0.88579
Cluster-7400.0	Cluster-7400.0	Cluster-7400.0;orf1	-	-	1.47274	0.0104664	0.01908	0.99554
Cluster-4389.12272	Cluster-4389.12272	Cluster-4389.12272;orf1	-	-	1.16447	0.00861202	3.2491	0.001997
Cluster-4389.11468	Cluster-4389.11468	Cluster-4389.11468;orf1	catalytic complex	Vasopressin-regulated water reabsorption(map04962)	-1.18147	0.0211634	0.87796	0.19115
Cluster-4389.10983	Cluster-4389.10983	Cluster-4389.10983;orf1	membrane	-	1.7315	0.00572949	6.6254	1.6087e-11
Cluster-4389.996	Cluster-4389.996	Cluster-4389.996;orf1	-	-	-1.47051	0.020634	-3.954	0.0010858
Cluster-21643.0	Cluster-21643.0	Cluster-21643.0;orf1	-	Pyrimidine metabolism(map00240)	1.16942	0.0205798	0.95184	0.24707
Cluster-4389.1355	Cluster-4389.1355	Cluster-4389.1355;orf1	kinase activity	-	1.49288	0.0458981	5.702	2.0317e-12
Cluster-4389.11486	Cluster-4389.11486	Cluster-4389.11486;orf1	-	-	1.01304	0.035369	3.6765	4.0827e-06
Cluster-4389.3791	Cluster-4389.3791	Cluster-4389.3791;orf1	-	-	1.31131	0.0489801	4.1336	8.8583e-05
Cluster-14623.0	Cluster-14623.0	Cluster-14623.0;orf2	-	-	-1.08983	0.00370379	-1.5297	0.42316
Cluster-13455.0	Cluster-13455.0	Cluster-13455.0;	establishment of localization	-	1.05733	0.0304631	0.44109	0.89039
Cluster-16229.0	Cluster-16229.0	Cluster-16229.0;orf2	-	-	1.0667	0.00142697	2.9618	0.0032658
Cluster-4389.9031	Cluster-4389.9031	Cluster-4389.9031;orf1	binding	-	1.03634	0.046056	0.62431	NA
Cluster-4389.13051	Cluster-4389.13051	Cluster-4389.13051;orf1	binding	-	1.42404	0.0185046	8.1766	5.6628e-13
Cluster-4389.14195	Cluster-4389.14195	Cluster-4389.14195;orf1	-	Amyotrophic lateral sclerosis (ALS)(map05014)	1.17237	0.0302143	2.9059	1.2127e-05
Cluster-4389.13771	Cluster-4389.13771	Cluster-4389.13771;orf1	-	-	1.10752	0.037946	1.6178	0.036075
Cluster-20371.0	Cluster-20371.0	Cluster-20371.0;orf1	-	-	1.20925	0.0200935	2.0083	0.19176
Cluster-8264.0	Cluster-8264.0	Cluster-8264.0;orf1	-	Purine metabolism(map00230)	1.01902	0.00155711	-0.77138	0.83739
Cluster-4389.11462	Cluster-4389.11462	Cluster-4389.11462;orf1	-	-	1.16811	0.00548271	1.5551	0.043224
Cluster-4389.5388	Cluster-4389.5388	Cluster-4389.5388;orf1	binding	Oocyte meiosis(map04114)	1.18172	0.017322	7.1889	9.1917e-11
